# Supplementary material for: Identification and Analysis of Co-Occurrence Networks with NetCutter
Source: PLoS One. 2008 Sep 10;3(9):e3178. doi: 10.1371/journal.pone.0003178 (PMC2526157; doi:10.1371/journal.pone.0003178)
Supplement: Table S1 — PubLiME dataset. (1.49 MB XLS) [file pone.0003178.s002.xls]

## Sheet: S1
PubMedID_signatureID	gene symbol
12782787_13	38778
12875988_6	38782
14973112_9	38782
15096622_2	38782
15096622_2	38782
12875988_8	38783
11807556_2	38962
11867738_1	38962
12875988_7	38962
15096622_1	38962
12086853_1	38966
12198119_1	38966
12791645_9	38966
12875988_3	38966
12875988_3	38966
12875988_3	38966
12930383_2	38966
15096622_1	38966
15096622_1	38966
15096622_3	38966
11242594_1	38967
15096622_3	38967
12393731_1	38969
12697852_2	38969
12875988_1	38969
12875988_5	38970
14737112_2	38970
11943709_1	38971
12086872_5	38971
12086872_6	38971
12393731_2	38971
12393731_2	38971
12875988_3	38971
12875988_3	38971
12875988_3	38971
14603332_1	38971
15096622_3	38971
12875988_7	38975
15096622_1	38975
12875988_6	76P
12875988_6	76P
14751251_2	76P
15096622_1	76P
15096622_3	76P
11181568_4	A2M
11181568_8	A2M
11861292_2	A2M
14706684_3	A2M
12875988_2	AADAC
11943709_1	AADACL1
14695172_2	AADACL1
11466613_12	AAMP
11827948_2	AAMP
12875988_4	AAMP
11807556_6	AANAT
11437411_7	AARS
11867738_1	AARS
15096622_1	AARS
15096622_3	AARS
12875988_9	AASDHPPT
12875988_9	AASS
12875988_1	AATF
15096622_1	AATF
15096622_3	AATF
11807556_2	ABAT
11807556_2	ABAT
12067988_12	ABAT
12124323_2	ABAT
12875988_4	ABAT
11597324_1	ABC1
12875988_8	ABCA1
12875988_8	ABCA1
15096622_4	ABCA12
11161003_4	ABCA2
12875988_6	ABCA2
12875988_6	ABCA2
11161003_4	ABCA3
11719280_1	ABCA3
11719280_7	ABCA3
11807556_6	ABCA3
12393420_7	ABCA4
12651908_1	ABCA6
12970790_7	ABCA6
12970790_7	ABCA6
12095500_2	ABCA8
12154061_5	ABCA8
12696063_8	ABCA8
12907629_1	ABCA9
11161003_16	ABCB1
11181568_4	ABCB1
11181568_8	ABCB1
12154046_8	ABCB1
12154061_5	ABCB1
12727840_1	ABCB1
12750249_8	ABCB1
12875988_4	ABCB1
15180862_1	ABCB1
11161003_16	ABCB4
12393731_1	ABCB4
12875988_1	ABCB4
12198119_1	ABCB6
12875988_9	ABCB6
14963412_1	ABCB6
15096622_4	ABCB6
15208622_1	ABCB6
11867738_1	ABCC1
12086853_1	ABCC1
12483528_1	ABCC1
12727840_1	ABCC1
14734480_3	ABCC1
12907629_1	ABCC13
12124329_1	ABCC2
12651908_1	ABCC2
12875988_7	ABCC2
11707567_1	ABCC3
11707567_1	ABCC3
12727840_1	ABCC3
12821946_1	ABCC3
12057920_1	ABCC4
12057920_1	ABCC4
12086853_2	ABCC4
12154061_5	ABCC4
12727840_1	ABCC4
12875988_4	ABCC4
12875988_4	ABCC4
15096622_3	ABCC4
12517994_1	ABCC5
12727840_1	ABCC5
12875988_3	ABCC5
14751251_2	ABCC5
14973112_6	ABCC5
11807556_6	ABCC8
12670911_1	ABCC8
12875988_7	ABCC8
15173001_2	ABCC8
12875988_4	ABCC9
12875988_9	ABCC9
12393731_2	ABCD1
12875988_1	ABCD1
11867738_1	ABCD3
12032322_1	ABCD3
12393520_2	ABCD3
15096622_1	ABCD3
11807556_5	ABCE1
11929952_1	ABCE1
11867738_1	ABCF1
11867738_1	ABCF1
12033786_1	ABCF1
12384544_2	ABCF1
12468598_2	ABCF1
12601020_1	ABCF1
12637319_1	ABCF1
12637319_1	ABCF1
12637319_1	ABCF1
12796364_5	ABCF1
12909484_1	ABCF1
14973077_2	ABCF1
15096622_3	ABCF1
15231652_1	ABCF1
12875988_5	ABCF3
11786909_2	ABCG1
14973112_2	ABCG1
12941840_8	ABCG2
11466695_1	ABHD12
11466695_5	ABHD12
12875988_9	ABHD14A
11929952_1	ABHD2
11966535_2	ABHD2
12086853_3	ABHD2
12483528_1	ABHD2
14675778_1	ABHD2
14702632_1	ABHD3
15096622_3	ABHD3
12393731_1	ABI1
15096622_2	ABI1
15096622_2	ABI1
15096622_3	ABI1
12750249_8	ABI2
12875988_3	ABI2
12875988_4	ABI2
12875988_6	ABI2
14751251_2	ABI2
11710837_6	ABL1
11861292_3	ABL1
11966535_2	ABL1
12086853_3	ABL1
12875988_2	ABL1
12875988_6	ABL1
14603332_1	ABL1
14973112_10	ABL1
15096622_1	ABL1
15096622_1	ABL1
15096622_3	ABL1
15096622_3	ABL1
11329012_1	ABL2
11807556_6	ABL2
12556523_1	ABL2
12875988_7	ABL2
11559565_24	ABLIM1
11807556_4	ABLIM1
11867738_1	ABLIM1
12095500_2	ABLIM1
12393731_1	ABLIM1
12782787_2	ABLIM1
12782787_9	ABLIM1
12937144_1	ABLIM1
12032304_1	ABLIM3
12738736_1	ABLIM3
12875988_7	ABLIM3
11161003_18	ABR
12391224_7	ABR
12696063_2	ABR
12875988_1	ABR
14603332_2	ABR
14751251_2	ABT1
11731795_1	ABTB2
12782787_1	ABTB2
14603332_2	ABTB2
12875988_9	ACAA1
12875988_9	ACAA1
12930383_15	ACAA1
14603332_1	ACAA1
11181568_1	ACAA2
11929952_1	ACAA2
11966535_2	ACAA2
12391224_6	ACAA2
12637319_2	ACAA2
12875988_3	ACAA2
12875988_8	ACAA2
12875988_9	ACAA2
14695172_1	ACACA
12875988_9	ACACB
12875988_9	ACACB
11181568_4	ACADS
11181568_8	ACADS
11306497_2	ACADS
12154040_13	ACADS
12875988_3	ACADS
12875988_8	ACADS
12483528_1	ACADSB
12875988_4	ACADSB
12629520_2	ACADVL
12875988_9	ACADVL
15096622_2	ACADVL
15096622_4	ACADVL
11181568_1	ACAT1
11867738_1	ACAT1
12393520_3	ACAT1
12875988_3	ACAT1
14992916_1	ACAT1
15096622_2	ACAT1
11161003_11	ACCN1
12941840_11	ACCN1
11161003_11	ACCN2
12670911_1	ACCN2
12118101_1	ACE
11807556_6	ACHE
12875988_7	ACIN1
11807556_6	ACLY
12393731_2	ACLY
15096622_1	ACLY
12393731_2	ACO1
12738660_3	ACO1
12875988_9	ACO1
14963412_2	ACO1
15208622_2	ACO1
11861292_1	ACO2
11867738_1	ACO2
12473593_14	ACO2
12875988_5	ACO2
11562467_1	ACOT2
12875988_5	ACOT2
11437411_7	ACOT7
12040008_1	ACOT7
12393731_2	ACOT7
12875988_1	ACOT7
14522937_1	ACOT7
15096622_4	ACOT7
11807556_6	ACOX1
12054511_13	ACOX1
12782787_11	ACOX1
12782787_14	ACOX1
14562049_7	ACOX1
15096622_2	ACOX1
11242594_1	ACOX2
12875988_9	ACOX2
16144925_2	ACOX2
12473593_14	ACP2
12704389_1	ACP2
12875988_8	ACP2
12124323_1	ACP5
12782787_12	ACP5
12782787_13	ACP5
12791645_7	ACP5
12875988_8	ACP5
15096622_2	ACP5
12969979_1	ACPP
14734464_4	ACPP
11466695_4	ACSL1
11867738_1	ACSL1
11929952_1	ACSL1
12032304_2	ACSL1
12875988_8	ACSL1
12875988_9	ACSL1
15096622_3	ACSL1
12393420_7	ACSL3
12875988_4	ACSL3
12875988_4	ACSL3
14702632_1	ACSL3
15096622_3	ACSL3
11707567_1	ACSM3
11707567_1	ACSM3
11161003_8	ACTA1
14676830_21	ACTA1
10783169_3	ACTA2
11181568_3	ACTA2
11181568_7	ACTA2
11807556_3	ACTA2
11966535_1	ACTA2
12032322_1	ACTA2
12086853_1	ACTA2
12154061_4	ACTA2
12213815_11	ACTA2
12791645_3	ACTA2
12791645_8	ACTA2
12832699_1	ACTA2
12875988_5	ACTA2
14517073_1	ACTA2
15096622_2	ACTA2
15096622_4	ACTA2
15173001_1	ACTA2
11161003_8	ACTB
11395378_1	ACTB
11466613_2	ACTB
11827948_1	ACTB
12068005_3	ACTB
12086890_2	ACTB
12738793_1	ACTB
12782787_3	ACTB
12832699_3	ACTB
12930383_17	ACTB
15096622_2	ACTB
15096622_4	ACTB
11929952_1	ACTC
12057920_2	ACTC
12095500_1	ACTC
12875988_5	ACTC
14749371_10	ACTC
15146558_2	ACTC
11161003_8	ACTG1
12875988_9	ACTG1
15096622_1	ACTG1
11161003_8	ACTG2
11181568_5	ACTG2
11929952_1	ACTG2
12163391_1	ACTG2
12469122_2	ACTG2
12875988_5	ACTG2
14737101_1	ACTG2
15096622_3	ACTL6A
12875988_8	ACTL6B
11710837_2	ACTL8
11161003_8	ACTN1
11466613_14	ACTN1
12697852_2	ACTN1
12875988_5	ACTN1
12875988_5	ACTN1
12947006_4	ACTN1
14603332_1	ACTN1
14603332_1	ACTN1
14676830_9	ACTN1
11161003_8	ACTN2
12875988_8	ACTN2
11161003_8	ACTN3
15096622_2	ACTN4
15096622_4	ACTN4
15096622_2	ACTR1A
12032322_1	ACTR1B
12782787_3	ACTR2
14676124_2	ACTR2
11181568_7	ACVR1B
12460913_3	ACVR1B
12875988_2	ACVR1B
12875988_2	ACVR1B
14676830_19	ACVR1B
15096622_1	ACVR1B
11807556_1	ACVR2A
12875988_4	ACVR2A
14749371_15	ACVR2A
12743326_2	ACVR2B
12875988_4	ACVRL1
12875988_4	ACVRL1
12925142_2	ACVRL1
11807556_6	ACY1
11867738_1	ACY1
12393731_2	ACY1
12875988_9	ACY1
11966535_1	ACYP1
12875988_5	ACYP1
15096622_1	ACYP2
12209958_1	ADA
12391224_6	ADA
12393520_3	ADA
12800151_2	ADA
15096622_2	ADA
15096622_2	ADA
15096622_4	ADA
15096622_4	ADA
12417757_1	ADAM10
14603332_1	ADAM10
14603332_1	ADAM10
14603332_2	ADAM10
14603332_2	ADAM10
14603332_3	ADAM10
14603332_3	ADAM10
14603332_4	ADAM10
14603332_4	ADAM10
14751251_1	ADAM10
12875988_7	ADAM12
12875988_7	ADAM12
11466613_20	ADAM17
11929952_1	ADAM17
12118101_1	ADAM17
12118101_1	ADAM17
12738660_2	ADAM17
12875988_7	ADAM17
12651908_2	ADAM19
12875988_5	ADAM19
12930383_1	ADAM19
14737101_1	ADAM19
12791645_10	ADAM21
12875988_5	ADAM22
12393731_1	ADAM28
12404117_4	ADAM28
12875988_2	ADAM7
12782787_2	ADAM8
12875988_8	ADAM8
14578194_1	ADAM8
15096622_2	ADAM8
15096622_4	ADAM8
12118101_1	ADAM9
12393731_2	ADAM9
12875988_7	ADAM9
12930383_1	ADAM9
14675778_2	ADAM9
12404117_17	ADAMDEC1
12875988_2	ADAMDEC1
12827608_2	ADAMTS1
15051756_1	ADAMTS12
12738660_3	ADAMTS3
12875988_3	ADAMTS3
12930383_1	ADAMTS3
12875988_3	ADAMTSL3
11807556_6	ADAR
12033786_1	ADAR
12460913_7	ADAR
11807556_4	ADARB1
12086853_1	ADARB1
12483528_1	ADARB1
12875988_6	ADARB1
12473593_5	ADARB2
14973112_3	ADCY1
12601020_5	ADCY2
12601020_6	ADCY2
12875988_4	ADCY3
14603332_1	ADCY3
12356337_4	ADCY7
12517795_11	ADCY7
12875988_2	ADCY7
12704389_1	ADCY8
12782787_1	ADCY9
12782787_13	ADCY9
14749371_16	ADCY9
14973112_1	ADCY9
12032322_1	ADCYAP1
12637319_1	ADCYAP1
11807556_2	ADD1
12032322_1	ADD1
12032322_1	ADD1
12480690_4	ADD1
12875988_4	ADD1
12947006_4	ADD1
15096622_3	ADD1
12874026_1	ADD2
14734464_2	ADD2
12032322_1	ADD3
12393731_1	ADD3
12393731_1	ADD3
12937144_1	ADD3
15096622_3	ADD3
11158614_1	ADFP
11161003_18	ADFP
11853794_4	ADFP
11929952_1	ADFP
12214269_2	ADFP
12384544_1	ADFP
12384544_2	ADFP
12384544_2	ADFP
12384544_2	ADFP
12875988_8	ADFP
14522937_1	ADFP
14676124_2	ADFP
15096622_2	ADFP
11306497_2	ADH1C
12154040_14	ADH1C
12154040_14	ADH1C
11466695_2	ADH4
11807556_4	ADH4
12124323_2	ADH4
12875988_5	ADH5
12875988_5	ADH5
12086853_2	ADH6
14996737_2	ADH6
15254046_2	ADH6
11161003_13	ADH7
14676830_3	ADH7
11807556_6	ADIPOQ
12356337_16	ADIPOQ
12875988_9	ADIPOQ
12875988_9	ADIPOQ
12969979_1	ADIPOR2
15096622_1	ADIPOR2
15096622_3	ADIPOR2
11707567_1	ADK
11867738_1	ADK
12875988_9	ADK
15096622_1	ADK
11158614_1	ADM
11161003_1	ADM
11867738_1	ADM
12393520_5	ADM
12480690_2	ADM
12738736_1	ADM
12875988_8	ADM
14522937_1	ADM
14675778_2	ADM
15173074_3	ADM
12738660_2	ADMR
12738660_2	ADNP
12875988_6	ADNP
15096622_2	ADNP
11719280_11	ADORA1
11719280_5	ADORA1
11752453_2	ADORA1
11807556_2	ADORA1
12875988_9	ADORA1
12086853_2	ADORA2A
12404117_12	ADORA2A
12875988_2	ADORA2A
12086853_1	ADORA2B
12214269_2	ADORA2B
12941840_1	ADORA2B
14749371_5	ADORA2B
12759929_1	ADRA1A
12875988_8	ADRA1A
11181568_2	ADRA1D
12750249_6	ADRA1D
12875988_3	ADRA1D
11966535_2	ADRA2C
14706684_1	ADRA2C
12154046_7	ADRB2
15150091_1	ADRB2
15289333_2	ADRB2
14676124_1	ADRB3
12875988_7	ADRBK2
11807556_7	ADSL
14751251_1	ADSL
12032322_1	ADSS
11929952_1	AEBP1
12086890_12	AEBP1
12214269_1	AEBP1
12393520_4	AEBP1
12637319_1	AEBP1
12700671_1	AEBP1
12821946_1	AEBP1
12875988_2	AEBP1
12930383_3	AEBP1
12198119_1	AES
12456497_2	AES
12456497_2	AES
12875988_3	AES
12875988_5	AES
14578194_2	AES
15024077_4	AES
15096622_2	AES
12875988_9	AFAP
12651908_2	AFF1
12875988_5	AFF1
12875988_3	AFF2
14751251_2	AFF4
12875988_8	AFG3L2
12875988_9	AFG3L2
14580768_2	AFG3L2
14676830_23	AFG3L2
11158614_1	AFP
12875988_7	AFP
11559565_25	AGC1
12875988_2	AGC1
12875988_2	AGC1
12875988_2	AGC1
14737101_2	AGC1
15096622_1	AGC1
11707567_1	AGER
12875988_3	AGL
12875988_5	AGL
12875988_5	AGL
15096622_2	AGL
15096622_2	AGL
12875988_1	AGPAT1
12032322_1	AGPAT2
12875988_8	AGPAT2
12759929_1	AGPAT5
12969979_1	AGPAT7
15096622_1	AGPAT7
15096622_3	AGPAT7
12032322_1	AGPS
12054511_13	AGPS
14603332_1	AGPS
11466695_3	AGR2
11880635_1	AGR2
15161682_1	AGR2
15735049_2	AGR2
12460913_3	AGRN
12875988_6	AGRN
15096622_2	AGRN
15096622_4	AGRN
12163391_1	AGT
12875988_8	AGT
12875988_9	AGT
12925142_1	AGT
11710837_3	AGTR1
11807556_4	AGTR1
12086853_2	AGTRL1
12637319_2	AGTRL1
12875988_8	AGTRL1
12941840_5	AGTRL1
14675778_1	AGTRL1
12067988_12	AGXT
15051756_1	AGXT
10737792_1	AHCY
11306497_1	AHCY
12154040_13	AHCY
12875988_1	AHCY
14578194_3	AHCY
15096622_1	AHCY
15096622_4	AHCY
12393731_2	AHCYL1
12393731_2	AHCYL1
12738660_3	AHCYL1
12875988_5	AHDC1
11329012_2	AHNAK
11731795_1	AHNAK
11929952_1	AHNAK
12154046_3	AHNAK
12791645_2	AHNAK
14603332_2	AHNAK
15096622_2	AHNAK
11929952_1	AHR
12750249_6	AHR
12893766_2	AHR
12909484_1	AHR
14578194_1	AHR
14603332_2	AHR
14737101_1	AHR
12875988_4	AHRR
15096622_3	AHSA1
11731795_2	AIF1
11861292_2	AIF1
12086890_7	AIF1
12393731_1	AIF1
12473593_5	AIF1
12738660_3	AIF1
12782787_13	AIF1
12782787_2	AIF1
12827608_3	AIF1
12875988_2	AIF1
12925142_1	AIF1
14603332_2	AIF1
14603332_2	AIF1
14603332_3	AIF1
15096622_2	AIF1
15096622_3	AIF1
15173001_1	AIF1
12874026_1	AIFL
11593428_2	AIM1
11593428_6	AIM1
12782598_1	AIM1
12782787_2	AIM1
12875988_1	AIM1
12875988_1	AIM1
15096622_2	AIM1
15096622_2	AIM1
15096622_3	AIM1
15150091_1	AIM1
12821946_1	AIM2
12875988_2	AIM2
12875988_7	AIM2
14963412_1	AIM2
15096622_2	AIM2
15096622_3	AIM2
15208622_1	AIM2
12875988_6	AJAP1
11181568_5	AK1
12391224_2	AK2
12782787_13	AK2
12875988_8	AK2
14522919_8	AK2
15096622_1	AK2
10737792_1	AK3L1
11710837_6	AK3L1
12040008_1	AK3L1
12393731_2	AK3L1
14751251_1	AK7
15096622_1	AK7
12629520_1	AKAP1
12637319_1	AKAP1
12827608_4	AKAP1
12875988_9	AKAP1
15096622_3	AKAP1
12875988_9	AKAP10
15096622_2	AKAP10
15096622_3	AKAP10
12875988_6	AKAP11
15096622_2	AKAP11
15096622_3	AKAP11
11466613_14	AKAP12
11807556_4	AKAP12
12782787_2	AKAP12
12821946_1	AKAP12
12875988_3	AKAP12
14603332_2	AKAP12
11867738_1	AKAP13
12054511_1	AKAP13
12086853_1	AKAP13
12601020_2	AKAP13
12782598_1	AKAP13
15096622_2	AKAP13
14973112_9	AKAP3
12875988_3	AKAP4
11807556_1	AKAP6
12086853_1	AKAP7
11466695_1	AKAP8L
14982844_1	AKAP8L
12154040_14	AKAP9
12875988_6	AKAP9
11867738_1	AKR1A1
12237917_2	AKR1A1
12096112_2	AKR1B1
12393520_6	AKR1B1
12875988_1	AKR1B1
15096622_2	AKR1B1
15096622_4	AKR1B1
12124329_1	AKR1B10
15126339_2	AKR1C2
11929952_1	AKR1C3
12054511_13	AKR1C3
12086890_9	AKR1C3
12404117_17	AKR1C3
12438227_1	AKR1C3
12460913_8	AKR1C3
12468598_2	AKR1C3
12672912_1	AKR1C3
14580768_1	AKR1C3
14603332_1	AKR1C3
12875988_2	AKR1C4
12124323_2	AKR1D1
11466613_15	AKT1
11536369_1	AKT1
12370817_1	AKT1
12702575_1	AKT1
15096622_1	AKT1
11306497_2	AKT2
11807556_2	AKT2
11786909_2	AKT3
15096622_1	AKT3
15159021_2	AKT3
12925142_1	ALAD
12050393_9	ALAS1
15096622_2	ALAS1
12782787_10	ALAS2
12930383_19	ALAS2
14522937_1	ALAS2
12096112_1	ALB
12500205_19	ALB
12875988_7	ALB
12875988_8	ALB
11275370_2	ALCAM
11719280_1	ALCAM
11719280_7	ALCAM
11867738_1	ALCAM
12032322_1	ALCAM
12057920_1	ALCAM
12118101_1	ALCAM
12875988_5	ALCAM
14676124_2	ALCAM
14737101_2	ALCAM
15096622_4	ALCAM
11861292_2	ALDH1A1
12037678_1	ALDH1A1
12095500_2	ALDH1A1
12096112_2	ALDH1A1
12601020_2	ALDH1A1
12738660_3	ALDH1A1
12782598_1	ALDH1A1
12875988_9	ALDH1A1
12909484_1	ALDH1A1
15180862_1	ALDH1A1
11275370_2	ALDH1A3
11807556_1	ALDH1A3
11807556_7	ALDH1A3
11867738_1	ALDH1A3
12468598_1	ALDH1A3
12483528_1	ALDH1A3
12750249_8	ALDH1A3
12759252_1	ALDH1A3
12821946_1	ALDH1A3
12925142_1	ALDH1A3
14737101_2	ALDH1A3
12095500_2	ALDH1B1
12393731_2	ALDH1B1
12875988_5	ALDH1B1
14676124_1	ALDH1B1
14737101_1	ALDH1B1
15096622_1	ALDH1B1
11466695_2	ALDH1L1
11466695_4	ALDH1L1
12827608_2	ALDH1L1
12827608_4	ALDH1L1
12875988_7	ALDH1L1
12941840_10	ALDH1L1
12032304_2	ALDH2
12393731_1	ALDH2
14517073_5	ALDH2
14578194_1	ALDH2
12086853_1	ALDH3A1
14676830_3	ALDH3A1
11593428_2	ALDH3A2
11707567_1	ALDH3A2
12618198_1	ALDH3A2
12651908_1	ALDH3A2
12782598_1	ALDH3A2
11707567_1	ALDH3B1
15096622_2	ALDH3B1
15096622_4	ALDH3B1
11867738_1	ALDH3B2
12782787_2	ALDH3B2
15277215_1	ALDH3B2
12875988_9	ALDH4A1
14676830_23	ALDH4A1
14973112_4	ALDH4A1
15096622_2	ALDH4A1
12738660_3	ALDH5A1
12875988_9	ALDH5A1
14522937_1	ALDH5A1
12672912_1	ALDH6A1
12875988_8	ALDH6A1
12032322_1	ALDH7A1
12118101_1	ALDH7A1
11593428_2	ALDH9A1
11867738_1	ALDH9A1
12618198_1	ALDH9A1
12875988_8	ALDH9A1
14676830_3	ALDH9A1
11786909_1	ALDOA
11807556_6	ALDOA
11827948_1	ALDOA
12384544_2	ALDOA
12384544_2	ALDOA
12384544_2	ALDOA
12702575_2	ALDOA
12875988_1	ALDOA
14676830_23	ALDOA
15096622_1	ALDOA
11181568_1	ALDOB
11466695_4	ALDOB
12384544_2	ALDOB
11161003_13	ALDOC
11807556_4	ALDOC
12086853_2	ALF
12875988_5	ALF
12875988_5	ALF
11853794_5	ALG3
11861292_3	ALG3
12032322_1	ALG3
12517994_1	ALG3
12875988_5	ALG8
12875988_9	ALG8
15096622_1	ALG8
12875988_1	ALK
12875988_7	ALMS1
12925142_1	ALOX15
11731795_2	ALOX5
12393731_1	ALOX5
12782787_2	ALOX5
12782787_6	ALOX5
12970790_6	ALOX5
14603332_1	ALOX5
14603332_2	ALOX5
14603332_3	ALOX5
14603332_4	ALOX5
15096622_2	ALOX5
15096622_4	ALOX5
11267935_1	ALOX5AP
11929952_1	ALOX5AP
12037678_2	ALOX5AP
12875988_8	ALOX5AP
14706684_3	ALOX5AP
15096622_2	ALOX5AP
15096622_3	ALOX5AP
15173001_1	ALOX5AP
11275370_1	ALPI
12941840_8	ALPK3
12067988_7	ALPL
12875988_8	ALPL
12637319_1	ALPP
11807955_1	AMACR
12057920_1	AMACR
12875988_7	AMACR
15254046_1	AMACR
12738660_3	AMD1
12782787_3	AMD1
14522919_8	AMD1
14751251_1	AMD1
15096622_1	AMD1
15096622_1	AMD1
15096622_1	AMD1
15096622_1	AMD1
15096622_3	AMD1
15096622_3	AMD1
15096622_3	AMD1
15096622_4	AMD1
11807556_6	AMELY
11559565_4	AMH
11707567_1	AMIGO2
12875988_7	AMIGO2
12875988_2	AMOT
12393520_3	AMPD1
12969979_1	AMPD1
15096622_3	AMPD2
12393520_5	AMPD3
12875988_4	AMPD3
15096622_2	AMPD3
12791645_7	AMPH
12791645_9	AMPH
14749371_10	AMPH
12875988_4	AMT
15146558_1	AMT
12875988_8	ANAPC10
12969979_1	ANAPC10
12782787_14	ANAPC13
12875988_4	ANAPC13
14982844_1	ANAPC2
12086878_1	ANGPT1
12163391_1	ANGPT1
12702575_1	ANGPT1
12875988_9	ANGPT1
12875988_9	ANGPT1
12930383_2	ANGPT1
14585372_1	ANGPT1
11158614_1	ANGPT2
11158614_1	ANGPT2
12163391_1	ANGPT2
12702575_1	ANGPT2
12839967_1	ANGPT2
12086878_1	ANGPTL2
12670911_1	ANGPTL2
12702575_1	ANGPTL2
12875988_2	ANGPTL2
11786909_1	ANK2
12875988_4	ANK2
12907629_1	ANK2
11707567_1	ANK3
11807556_4	ANK3
11807556_7	ANK3
11929952_1	ANK3
12214269_1	ANK3
12970790_15	ANK3
14751251_2	ANKH
15096622_2	ANKRD12
11807556_6	ANKRD15
11867738_1	ANKRD15
12618198_1	ANKRD15
12875988_5	ANKRD15
12970790_7	ANKRD15
12782787_13	ANKRD17
12791645_4	ANKRD17
12875988_6	ANKRD17
12384544_2	ANKRD25
12384544_2	ANKRD25
12923195_1	ANKRD25
12086853_3	ANKRD26
15126339_1	ANKRD36
12875988_4	ANKRD46
12875988_7	ANKRD46
15735049_2	ANKRD46
12875988_3	ANKRD47
11807556_7	ANKS1A
12875988_4	ANKS1A
14695172_1	ANLN
12875988_3	ANP32A
15096622_1	ANP32A
11807556_3	ANP32B
12393520_5	ANP32B
12456497_2	ANP32B
12589032_1	ANP32B
12589032_3	ANP32B
12589032_5	ANP32B
12589032_7	ANP32B
12875988_8	ANP32B
14603332_1	ANP32B
15096622_1	ANP32B
12738660_2	ANP32E
12875988_7	ANP32E
15096622_1	ANP32E
15096622_1	ANP32E
15096622_3	ANP32E
11181568_2	ANPEP
11181568_6	ANPEP
12154040_5	ANPEP
12417757_1	ANPEP
12468598_3	ANPEP
12556523_1	ANPEP
12782787_2	ANPEP
12925142_1	ANPEP
15096622_1	ANTXR1
11181568_3	ANXA1
11221876_1	ANXA1
11731795_1	ANXA1
11867738_1	ANXA1
11943709_1	ANXA1
11966535_2	ANXA1
12032322_1	ANXA1
12095500_2	ANXA1
12096112_2	ANXA1
12198119_1	ANXA1
12356337_4	ANXA1
12384544_2	ANXA1
12393731_2	ANXA1
12875988_7	ANXA1
12893766_2	ANXA1
14603332_2	ANXA1
14695172_2	ANXA1
14973077_2	ANXA1
15096622_2	ANXA1
15161682_1	ANXA10
11161003_2	ANXA11
12032322_1	ANXA11
12237917_2	ANXA11
12356337_10	ANXA11
12909484_1	ANXA11
10783169_4	ANXA13
11807556_1	ANXA13
12875988_4	ANXA13
11161003_2	ANXA2
11719280_1	ANXA2
11719280_7	ANXA2
11731795_1	ANXA2
11836553_1	ANXA2
11853794_2	ANXA2
12032322_1	ANXA2
12096112_2	ANXA2
12154046_2	ANXA2
12384544_2	ANXA2
12393520_4	ANXA2
12738660_3	ANXA2
12782787_1	ANXA2
12875988_7	ANXA2
12875988_7	ANXA2
14603332_1	ANXA2
14603332_2	ANXA2
14603332_3	ANXA2
14603332_4	ANXA2
14675778_2	ANXA2
15096622_3	ANXA2
11161003_2	ANXA3
11867738_1	ANXA3
12460913_4	ANXA3
12875988_4	ANXA3
12930383_19	ANXA3
14578194_1	ANXA3
14973112_4	ANXA3
11161003_2	ANXA4
11710837_2	ANXA4
12032322_1	ANXA4
12096112_1	ANXA4
12183431_4	ANXA4
12198119_1	ANXA4
12384544_2	ANXA4
12875988_7	ANXA4
14676124_2	ANXA4
14751251_1	ANXA4
15096622_2	ANXA4
15096622_4	ANXA4
11161003_2	ANXA5
11181568_4	ANXA5
11181568_8	ANXA5
12032322_1	ANXA5
12096112_1	ANXA5
12154046_6	ANXA5
12370817_1	ANXA5
12738660_3	ANXA5
12782787_1	ANXA5
12800151_2	ANXA5
12875988_7	ANXA5
14522937_1	ANXA5
11466613_5	ANXA6
12384544_2	ANXA6
12875988_7	ANXA6
14676807_1	ANXA6
12032322_1	ANXA7
12875988_7	ANXA7
15096622_2	ANXA7
12930383_4	ANXA9
12404117_6	AOAH
12404117_6	AOAH
12738660_3	AOAH
11606070_6	AOC2
11807556_6	AOC2
12875988_8	AOC2
11707567_1	AOC3
12875988_5	AOC3
12875988_8	AOC3
12037678_2	AOF2
12875988_9	AOF2
14578194_3	AOF2
14676124_2	AOF2
11466695_4	AOX1
12393731_1	AP1B1
12875988_8	AP1B1
15096622_2	AP1B1
11966535_2	AP1G2
15096622_2	AP1G2
15096622_2	AP1G2
12057920_1	AP1S1
12782787_11	AP1S1
12875988_1	AP1S1
15096622_2	AP1S1
12738660_3	AP1S2
12875988_1	AP1S2
12930383_19	AP1S2
12969979_1	AP1S2
14580768_1	AP1S2
15096622_1	AP1S2
15096622_3	AP1S2
15150091_1	AP1S2
12782787_13	AP2A2
11966535_2	AP2B1
12704389_1	AP2B1
12517994_1	AP2M1
14585372_1	AP2M1
14585372_2	AP2M1
15096622_2	AP2M1
11466613_14	AP2S1
11807556_3	AP2S1
12875988_8	AP2S1
14676124_2	AP2S1
15096622_2	AP2S1
15096622_4	AP2S1
11181568_3	AP3D1
11181568_7	AP3D1
12032322_1	AP3D1
12086670_2	AP3D1
12875988_1	AP3D1
14751251_1	AP3D1
12384544_2	AP3M1
12118101_1	AP3M2
15096622_2	AP3M2
12517795_19	AP3S1
12637319_2	AP3S1
12875988_7	AP3S1
15096622_4	AP3S1
11807556_6	AP3S2
12154040_8	AP3S2
11807556_1	APBA2
12875988_1	APBA2BP
15096622_2	APBA3
15096622_4	APBA3
11807556_4	APBB1
12086853_2	APBB1
12875988_5	APBB1
15096622_1	APBB1
14578194_2	APBB2
14749371_6	APBB2
15096622_1	APBB2
16144925_1	APBB2
11181568_4	APC
11181568_8	APC
11861292_3	APC
12750249_4	APC
12875988_2	APC
12875988_6	APC2
12941840_8	APC2
14973077_1	APC2
11807556_7	APEX1
12032322_1	APEX1
12086890_7	APEX1
15096622_1	APEX1
12086853_3	APEX2
12875988_8	APEX2
14963412_2	API5
15208622_2	API5
12875988_7	APITD1
15096622_1	APITD1
11786909_2	APLP1
11807556_6	APLP1
11242594_2	APLP2
11707567_1	APLP2
12356337_10	APLP2
12393520_5	APLP2
12637319_2	APLP2
12738660_1	APLP2
12738660_2	APLP2
12875988_4	APLP2
14578194_1	APLP2
11807556_5	APOA1
12096112_2	APOA1
12907629_1	APOA1
12096112_1	APOA4
15096622_4	APOA4
11181568_6	APOBEC3A
15096622_2	APOBEC3F
11807556_2	APOC2
12875988_1	APOC2
11161003_18	APOD
11559565_16	APOD
11752453_7	APOD
11807556_7	APOD
12032304_2	APOD
12095500_2	APOD
12154061_5	APOD
12505168_1	APOD
12782592_1	APOD
12782598_1	APOD
14676830_1	APOD
14737114_2	APOD
11466695_4	APOH
11807556_5	APOH
12759252_1	APOH
12384544_2	APOL1
12384544_2	APOL1
12875988_4	APOL1
12384544_2	APOL3
12941840_4	APOM
11437411_7	APP
11731795_2	APP
11867738_1	APP
12096112_1	APP
12782787_2	APP
12893766_1	APP
14603332_2	APP
12118101_1	APPBP1
12370817_1	APPBP1
12738660_3	APPBP1
12875988_8	APPBP1
14751251_1	APPBP1
12738660_2	APPBP2
12875988_6	APPBP2
14734464_1	APRIN
12096112_1	APRT
12875988_1	APRT
12393731_1	APS
12750249_8	APS
15096622_3	APS
11807556_1	APXL
11807556_7	APXL
12875988_3	APXL
12907629_2	APXL
11161003_3	AQP1
11966535_2	AQP1
12032304_2	AQP1
12556523_2	AQP1
12930383_4	AQP1
12393520_4	AQP2
11161003_3	AQP3
12032304_2	AQP3
12086890_2	AQP3
12086890_5	AQP3
12556523_2	AQP3
14522937_1	AQP3
14676830_5	AQP3
11161003_3	AQP4
12875988_3	AQP4
14734464_9	AQP4
11161003_3	AQP6
12875988_8	AQP6
12941840_8	AQP6
12875988_8	AQP7
12875988_9	AQP7
12404117_16	AQP9
14522937_1	AQP9
11562467_1	AR
11562467_1	AR
11597324_1	AR
12875988_5	AR
12875988_5	AR
12750249_4	ARAF
11719280_12	ARC
11719280_6	ARC
11786909_2	ARC
11161003_18	ARD1A
14751251_1	ARF1
15096622_1	ARF1
11807556_6	ARF3
12925142_4	ARF3
15096622_2	ARF3
11779836_1	ARF4
14675778_2	ARF4
15096622_1	ARF4
12096112_1	ARF5
12875988_3	ARF5
14751251_1	ARF5
15024077_5	ARF5
15096622_2	ARF5
11466613_15	ARF6
12032322_1	ARF6
12154040_8	ARF6
12875988_7	ARF6
12907629_1	ARFGAP1
12907629_2	ARFGAP1
12875988_7	ARFGAP3
12969979_1	ARFGAP3
12875988_4	ARFGEF1
12875988_4	ARFGEF2
12875988_8	ARFGEF2
15096622_2	ARFGEF2
15096622_1	ARFIP2
12782787_4	ARFRP1
15096622_3	ARFRP1
12404117_6	ARG1
12500205_18	ARG1
12657164_1	ARG1
12782787_12	ARG1
12782787_13	ARG1
12875988_5	ARHGAP1
12875988_5	ARHGAP1
12875988_5	ARHGAP1
12947006_3	ARHGAP1
15096622_2	ARHGAP1
12086853_3	ARHGAP11A
15096622_1	ARHGAP11A
15096622_3	ARHGAP11A
12875988_2	ARHGAP12
15096622_2	ARHGAP12
12875988_3	ARHGAP19
12875988_6	ARHGAP19
15096622_1	ARHGAP19
15096622_3	ARHGAP19
15096622_1	ARHGAP22
12393731_1	ARHGAP25
11466613_15	ARHGAP29
11966535_1	ARHGAP29
12696063_4	ARHGAP4
12800151_1	ARHGAP4
11466613_3	ARHGAP5
12370817_1	ARHGAP5
12875988_6	ARHGAP5
15096622_3	ARHGAP5
11466613_15	ARHGDIA
11466613_3	ARHGDIA
11827948_2	ARHGDIA
12074593_1	ARHGDIA
12198119_1	ARHGDIA
12629520_2	ARHGDIA
12697852_2	ARHGDIA
12702587_3	ARHGDIA
12875988_1	ARHGDIA
15096622_1	ARHGDIA
11181568_3	ARHGDIB
12356337_4	ARHGDIB
12393731_1	ARHGDIB
12438227_1	ARHGDIB
12480690_1	ARHGDIB
12875988_2	ARHGDIB
14676830_12	ARHGDIB
14676830_14	ARHGDIB
14706684_3	ARHGDIB
15096622_1	ARHGDIB
12875988_5	ARHGEF1
15096622_3	ARHGEF1
12875988_9	ARHGEF10
11181568_1	ARHGEF12
11807556_6	ARHGEF12
12907629_2	ARHGEF16
12214269_1	ARHGEF17
12875988_5	ARHGEF17
14749371_16	ARHGEF17
12393731_1	ARHGEF18
15096622_3	ARHGEF18
11437411_7	ARHGEF2
11466613_15	ARHGEF2
12791645_7	ARHGEF2
12941840_1	ARHGEF2
15096622_3	ARHGEF2
12356337_18	ARHGEF5
12875988_3	ARHGEF5
12875988_6	ARHGEF5
15096622_3	ARHGEF5
11181568_7	ARHGEF6
11807556_2	ARHGEF6
12086853_1	ARHGEF6
12095500_2	ARHGEF6
12356337_4	ARHGEF6
12393731_1	ARHGEF6
11807556_7	ARHGEF7
12118101_1	ARHGEF7
15096622_2	ARHGEF7
15096622_3	ARHGEF7
12875988_6	ARHGEF9
14751251_1	ARHGEF9
12875988_9	ARID1A
14751251_1	ARID1A
14982844_1	ARID1A
12183431_2	ARID3A
11468180_9	ARID4A
12875988_6	ARID4A
11267935_1	ARID5A
11861292_3	ARID5A
15096622_3	ARID5A
12393731_1	ARID5B
12468598_2	ARID5B
12738660_3	ARID5B
14603332_2	ARID5B
14734480_1	ARID5B
12875988_8	ARIH1
12417757_1	ARL1
12875988_4	ARL1
10783169_7	ARL2
11181568_1	ARL2
11807556_7	ARL2
12875988_4	ARL2BP
15096622_2	ARL2BP
11181568_2	ARL3
11867738_1	ARL4A
12782598_1	ARL4A
12782787_13	ARL4A
14603332_2	ARL4A
16144925_2	ARL4A
11943709_1	ARL4C
11966535_1	ARL4C
12080328_1	ARL4C
12517795_19	ARL4C
12791645_2	ARL4C
14578194_4	ARL4C
14695172_2	ARL4C
14737101_1	ARL4C
14749371_6	ARL4C
11181568_4	ARL4D
11181568_8	ARL4D
11807556_6	ARL4D
12875988_2	ARL4D
11807556_6	ARL6IP
11807955_1	ARL6IP
11867738_1	ARL6IP
12118101_1	ARL6IP
12198119_1	ARL6IP
12874028_7	ARL6IP
12875988_8	ARL6IP
14520708_3	ARL6IP
15096622_2	ARL6IP
15096622_3	ARL6IP
14676124_1	ARL6IP2
14676124_2	ARL6IP4
12782787_1	ARL6IP5
12782787_5	ARL6IP5
15096622_2	ARL6IP5
12875988_9	ARMC2
12930383_5	ARMC2
15096622_1	ARMC2
15096622_1	ARMC6
15289333_1	ARMCX1
12875988_4	ARMCX2
14751251_1	ARMCX3
11779836_1	ARMET
12032322_1	ARMET
14676124_2	ARMET
15096622_1	ARMET
12702575_1	ARNT
12702575_1	ARNT2
12875988_1	ARNT2
14973112_6	ARNT2
11786909_2	ARNTL
12213815_9	ARNTL
12702575_1	ARNTL
15096622_3	ARNTL
12032322_1	ARPC1A
12393520_3	ARPC1A
12875988_1	ARPC1A
12875988_1	ARPC1B
11807556_3	ARPC2
12086670_3	ARPC2
12875988_3	ARPC2
12875988_4	ARPC2
14603332_1	ARPC2
15096622_2	ARPC2
15096622_3	ARPC2
12894235_1	ARPC3
15096622_4	ARPC3
12480690_4	ARPC5
14751251_1	ARPC5
15146558_1	ARPC5
12875988_5	ARPP-19
15096622_2	ARPP-19
12601020_2	ARR3
12601020_3	ARR3
12875988_8	ARRB2
14580768_1	ARRB2
12875988_7	ARS2
15096622_1	ARS2
12370817_1	ARSA
12738660_2	ARSA
15096622_2	ARSA
12875988_8	ARTN
11437411_7	ARVCF
12154040_13	ARVCF
12370817_1	ARVCF
11242594_2	ASAH1
11437411_8	ASAH1
12460913_7	ASAH1
12759929_1	ASAH1
12875988_1	ASAH1
12875988_1	ASAH1
12893766_1	ASAH1
15096622_2	ASAH1
15150091_1	ASAH1
12782787_1	ASAHL
12874026_1	ASAHL
12086853_3	ASB1
14751251_1	ASB1
14734480_6	ASB8
14973112_6	ASB9
15096622_2	ASCC2
14973112_9	ASCC3
15096622_4	ASCC3
15096622_2	ASCC3L1
11158614_1	ASCL1
11158614_1	ASCL1
11707567_1	ASCL1
11707567_1	ASCL1
12124329_1	ASCL1
12124329_1	ASCL1
12875988_8	ASCL1
11466613_1	ASCL2
12923195_1	ASF1B
14734480_3	ASF1B
14580768_1	ASGR1
11466695_4	ASGR2
12875988_2	ASGR2
12040008_1	ASL
12875988_1	ASL
11267935_2	ASNA1
11786909_2	ASNA1
12095500_1	ASNA1
12930383_15	ASNA1
11161003_18	ASNS
11867738_1	ASNS
11880635_1	ASNS
11929952_1	ASNS
12086853_3	ASNS
12124323_1	ASNS
12198119_1	ASNS
12393731_2	ASNS
12468598_2	ASNS
12738736_1	ASNS
12894236_1	ASNS
15096622_1	ASNS
12384544_1	ASPA
12875988_2	ASPA
12875988_8	ASPA
15096622_2	ASPA
11966535_1	ASPH
14695172_2	ASPH
12875988_9	ASPHD1
12875988_9	ASPHD1
14734480_3	ASPM
10737792_1	ASS
11181568_3	ASS
11562467_1	ASS
11807556_6	ASS
11867738_1	ASS
12716427_7	ASS
12875988_9	ASS
14517073_5	ASS
14737112_1	ASS
15173001_2	ASS
12875988_3	ASTN
15096622_3	ASXL1
15289333_7	ASXL1
12907629_1	ASXL2
14734480_4	ASXL2
12827608_1	ATAD2
12923195_1	ATAD2
12923195_1	ATAD2
14702632_1	ATAD2
14734480_3	ATAD2
12782787_13	ATBF1
12875988_6	ATBF1
12909484_2	ATBF1
11468180_1	ATF1
12672912_2	ATF1
12738660_2	ATF2
12875988_9	ATF2
15096622_3	ATF2
15096622_4	ATF2
11267935_2	ATF3
11466613_13	ATF3
11861292_3	ATF3
11867738_1	ATF3
11966535_1	ATF3
12057920_2	ATF3
12068005_4	ATF3
12095500_2	ATF3
12198119_1	ATF3
12393731_2	ATF3
12438652_3	ATF3
12556523_2	ATF3
12782787_10	ATF3
12875988_5	ATF3
14657877_5	ATF3
15096622_2	ATF3
15096622_4	ATF3
15173074_1	ATF3
11562467_1	ATF4
11807556_7	ATF4
11867738_1	ATF4
12086670_1	ATF4
14982844_2	ATF4
12054511_9	ATF5
12738736_1	ATF5
12875988_8	ATF5
14737101_2	ATF5
15159021_2	ATF5
11710837_1	ATF6
12068005_4	ATF6
15096622_1	ATF6
12875988_6	ATF7
14675778_1	ATF7
14522937_1	ATG10
12875988_7	ATG12
12875988_7	ATG12
14580768_1	ATG12
12417757_1	ATG4B
12875988_8	ATG4B
12941840_9	ATG4B
12875988_2	ATG5
12032322_1	ATG9A
11786909_1	ATIC
11807556_3	ATIC
11807556_7	ATIC
11867738_1	ATIC
12032322_1	ATIC
12370817_1	ATIC
12393520_4	ATIC
12875988_1	ATIC
12907629_2	ATIC
15096622_1	ATIC
15096622_3	ATIC
11597324_1	ATM
12393731_1	ATM
12393731_1	ATM
12579322_1	ATM
12704389_3	ATM
12782787_11	ATM
12875988_7	ATM
14603332_1	ATM
12875988_2	ATN1
12875988_9	ATN1
12393520_3	ATOX1
12393731_2	ATOX1
12875988_1	ATOX1
14982844_2	ATOX1
15096622_2	ATOX1
15096622_4	ATOX1
12393731_1	ATP10D
12875988_2	ATP11A
12517795_5	ATP11B
15096622_4	ATP11B
11867738_1	ATP12A
12086853_3	ATP12A
12086853_1	ATP1A1
12370817_1	ATP1A1
12875988_1	ATP1A1
15146558_1	ATP1A1
11807556_6	ATP1A3
11807556_6	ATP1A3
12124329_1	ATP1A3
12505168_1	ATP1A3
12601020_2	ATP1A3
12875988_1	ATP1A3
14675778_1	ATP1A3
10783169_7	ATP1B1
11161003_4	ATP1B1
11267935_2	ATP1B1
11707567_1	ATP1B1
11867738_1	ATP1B1
12032304_2	ATP1B1
12601020_6	ATP1B1
12875988_4	ATP1B1
15096622_2	ATP1B1
15126339_1	ATP1B1
15126339_1	ATP1B1
11161003_4	ATP1B2
11807556_6	ATP1B2
12875988_6	ATP1B2
12875988_6	ATP1B2
11161003_4	ATP1B3
11867738_1	ATP1B3
12237917_1	ATP1B3
12393520_6	ATP1B3
12875988_1	ATP1B3
14578194_4	ATP1B3
15096622_1	ATP1B3
15150091_1	ATP1B3
11181568_7	ATP2A1
11786909_2	ATP2A1
11161003_4	ATP2A2
12875988_5	ATP2A2
15096622_1	ATP2A2
15096622_3	ATP2A2
15180862_1	ATP2A2
12393731_1	ATP2A3
12782787_2	ATP2A3
12875988_4	ATP2A3
15096622_3	ATP2A3
11181568_1	ATP2B1
11181568_5	ATP2B1
11807556_6	ATP2B1
12456497_1	ATP2B1
12875988_2	ATP2B1
12875988_2	ATP2B1
14522937_1	ATP2B1
14734480_4	ATP2B1
15024077_2	ATP2B1
15096622_2	ATP2B1
12601020_1	ATP2B2
12875988_3	ATP2B2
14578194_2	ATP2B2
14603332_2	ATP2B3
11466613_26	ATP2B4
12057920_2	ATP2B4
12875988_5	ATP2B4
12907629_1	ATP2B4
12969979_1	ATP2B4
14603332_1	ATP2B4
12086878_1	ATP2C1
12875988_8	ATP4A
12875988_8	ATP4B
11853794_2	ATP5A1
12237917_2	ATP5A1
12782787_3	ATP5A1
12875988_6	ATP5A1
14580768_2	ATP5A1
14676830_23	ATP5A1
15096622_1	ATP5A1
11181568_1	ATP5B
11181568_5	ATP5B
12096112_2	ATP5B
11853794_2	ATP5C1
12096112_1	ATP5D
12468598_1	ATP5D
14676830_23	ATP5D
15096622_4	ATP5D
11929952_1	ATP5F1
12032322_1	ATP5F1
12417757_1	ATP5F1
12468598_1	ATP5F1
15096622_1	ATP5G1
12637319_2	ATP5G3
12875988_9	ATP5G3
15096622_1	ATP5G3
15096622_4	ATP5G3
15096622_2	ATP5H
15096622_4	ATP5H
14751251_1	ATP5I
11181568_2	ATP5J
12875988_6	ATP5L
11867738_1	ATP5O
12237917_2	ATP5O
15096622_4	ATP5O
15096622_4	ATP5S
11181568_1	ATP6AP1
11181568_5	ATP6AP1
12875988_8	ATP6AP1
15096622_2	ATP6AP1
15096622_2	ATP6AP2
15096622_4	ATP6AP2
12032322_1	ATP6V0A1
15096622_3	ATP6V0A2
11161003_4	ATP6V0B
11853794_2	ATP6V0B
12738660_1	ATP6V0B
12738660_2	ATP6V0B
11242594_2	ATP6V0C
11867738_1	ATP6V0C
14676124_2	ATP6V0C
11867738_1	ATP6V0D1
12875988_2	ATP6V0D1
14676124_2	ATP6V0D1
12875988_4	ATP6V0E
15096622_3	ATP6V0E
15146558_1	ATP6V0E
11807556_7	ATP6V0E2L
14676830_18	ATP6V0E2L
12086872_6	ATP6V1A
12086872_6	ATP6V1A
12875988_4	ATP6V1A
12875988_4	ATP6V1A
14973112_9	ATP6V1A
15096622_2	ATP6V1A
15096622_2	ATP6V1A
15096622_3	ATP6V1A
15159021_3	ATP6V1A
15096622_1	ATP6V1B1
15161682_1	ATP6V1B1
15277215_2	ATP6V1B1
11161003_4	ATP6V1B2
11437411_8	ATP6V1B2
11807556_6	ATP6V1B2
11867738_1	ATP6V1B2
12393520_5	ATP6V1B2
12875988_1	ATP6V1B2
15096622_2	ATP6V1B2
11929952_1	ATP6V1C1
12579322_1	ATP6V1C1
15096622_2	ATP6V1D
11807556_6	ATP6V1E1
12875988_1	ATP6V1E1
14675778_2	ATP6V1E1
12875988_1	ATP6V1F
15096622_2	ATP6V1F
12393731_1	ATP6V1G1
12875988_1	ATP6V1G1
15096622_1	ATP6V1G2
12827608_2	ATP6V1H
12875988_4	ATP6V1H
11966535_2	ATP7A
14578194_2	ATP7A
14734480_5	ATP7A
15173001_1	ATP7B
12057920_1	ATP8A1
12393731_1	ATP8A1
12782787_1	ATP8A1
15096622_1	ATP8A1
15096622_1	ATP8A1
15096622_3	ATP8A1
12875988_8	ATP8A2
15096622_3	ATP8A2
12086853_2	ATP8B1
14676124_2	ATP8B1
15231652_1	ATP8B4
12827608_4	ATP9A
12875988_3	ATP9A
11966535_2	ATP9B
12393731_1	ATPAF2
12702575_1	ATR
15096622_1	ATR
15096622_3	ATR
12875988_7	ATRN
11786909_1	ATRX
12037678_1	ATRX
12875988_8	ATRX
14676830_16	ATRX
15096622_1	ATRX
12154046_7	ATXN1
12696063_2	ATXN1
12738660_3	ATXN1
15096622_3	ATXN1
11867738_1	ATXN10
12032322_1	ATXN10
12782787_1	ATXN10
12782787_13	ATXN10
15096622_1	ATXN10
15096622_1	ATXN10
11807556_6	ATXN2
12086890_4	ATXN2
12875988_3	ATXN2
12875988_2	ATXN2L
12875988_3	ATXN2L
15096622_2	ATXN3
11807556_4	AUH
12054511_2	AUH
12213815_11	AUH
12517795_5	AUH
14676124_2	AUP1
11466613_16	AURKA
11966535_2	AURKA
12086853_3	AURKA
12086853_3	AURKA
12460888_1	AURKA
12468598_5	AURKA
12875988_7	AURKA
12875988_7	AURKA
14734480_3	AURKA
14973112_10	AURKA
15096622_3	AURKA
15096622_4	AURKA
12086853_3	AURKB
15096622_1	AURKB
15096622_3	AURKB
12875988_6	AUTS2
12875988_2	AVIL
11158614_1	AVP
12875988_9	AVPR1B
11719280_10	AXIN1
11719280_4	AXIN1
12154040_14	AXIN2
11275370_4	AXL
11329012_2	AXL
11466613_18	AXL
11536369_1	AXL
12875988_7	AXL
12875988_7	AXL
12702587_7	AYTL2
12800151_2	AYTL2
14578194_1	AYTL2
14603332_1	AYTL2
15096622_1	AYTL2
15096622_1	AYTL2
15096622_3	AYTL2
15096622_3	AYTL2
11861292_4	AZGP1
12032304_2	AZGP1
12080328_2	AZGP1
12124323_2	AZGP1
12875988_8	AZGP1
14702632_1	AZGP1
12875988_4	AZIN1
15096622_1	AZIN1
15096622_1	AZIN1
15096622_1	AZIN1
15096622_3	AZIN1
15096622_3	AZIN1
15096622_3	AZIN1
11242594_1	AZU1
11242594_2	AZU1
12738660_1	AZU1
12738660_2	AZU1
14585372_1	AZU1
11161003_18	B2M
11437411_1	B2M
11807556_2	B2M
11827948_1	B2M
11836553_1	B2M
11853794_5	B2M
12032322_1	B2M
12033786_1	B2M
12456497_2	B2M
15096622_2	B2M
15096622_4	B2M
15146558_1	B2M
12787925_1	B3GALT2
12875988_4	B3GALT2
12787925_1	B3GALT5
12672912_1	B3GAT3
12672912_1	B3GAT3
11966535_2	B3GNT1
12787925_1	B3GNT1
12787925_1	B4GALNT1
12875988_2	B4GALNT1
11275370_3	B4GALT1
11719280_3	B4GALT1
11719280_9	B4GALT1
12096112_1	B4GALT1
12393520_5	B4GALT1
12787925_1	B4GALT1
15096622_3	B4GALT1
12393731_2	B4GALT2
12787925_1	B4GALT2
12875988_4	B4GALT2
15096622_1	B4GALT2
12787925_1	B4GALT3
12875988_3	B4GALT3
15096622_3	B4GALT3
12782787_14	B4GALT4
12787925_1	B4GALT4
12875988_4	B4GALT4
12787925_1	B4GALT5
12787925_1	B4GALT6
15254046_2	BACE1
14734480_2	BACE2
15126339_1	BACE2
12875988_7	BACH1
15096622_2	BACH1
11705871_1	BAD
12875988_4	BAD
11719280_2	BAG1
11719280_8	BAG1
11867738_1	BAG1
14522937_1	BAG1
15096622_4	BAG1
12738660_3	BAG2
12875988_5	BAG2
14578194_3	BAG2
15096622_3	BAG2
14676124_2	BAG3
15046208_1	BAG3
15096622_3	BAG5
11786909_2	BAGE3
14562049_8	BAGE3
12086872_5	BAHD1
[truncated: 25,620 more rows]
