# Supplementary material for: Identification and Analysis of Co-Occurrence Networks with NetCutter
Source: PLoS One. 2008 Sep 10;3(9):e3178. doi: 10.1371/journal.pone.0003178 (PMC2526157; doi:10.1371/journal.pone.0003178)
Supplement: Table S2 — Cluster correspondence. (0.33 MB XLS) [file pone.0003178.s003.xls]

## Sheet: S2
list_ID	list title	list length	PubMed_ID	paper_title	approach	description	organ	list_cluster	lists reporting surface antigen (SA) genes (193)	BBD enrichment for SA genes	lists reporting cell cycle (CC) genes (122)	BBD enrichment for CC genes	lists reporting extra cellular matrix (ECM) genes (102)	BBD enrichment for ECM genes	lists reporting interferon (IF) genes (64)	BBD enrichment for IF genes	lists reporting immune response (IR) genes (57)	BBD enrichment for IR genes	lists reporting protein biosynthesis (PBS) genes (15)	BBD enrichment for PBS genes
12782787_13	Genes most correlated with AMLs with ALL-1 partial duplication, compared to AMLs with ALL-1 rearranged through chromosome translocation	90	12782787	Expression profiles of acute lymphoblastic and myeloblastic leukemias with ALL-1 rearrangements	patient samples	acute lymphoblastic leukemia, acute myeloid leukemia	blood	cell cycle	yes	0.709576	yes	0.999983			yes	0.910741
14751251_1	Genes up-regulated in Cluster 1	282	14751251	Clinico-molecular study of dedifferentiation in well-differentiated liposarcoma	patient samples	liposarcoma	soft tissue	cell cycle	yes	0.0118556	yes	0.0475798			yes	0.649292
12086853_3	SOM clusters from tet-EF cells: downregulated probes	289	12086853	The Ewing's sarcoma oncoprotein EWS/FLI induces a p53-dependent growth arrest in primary human fibroblasts	model system	Ewing sarcoma	soft tissue	cell cycle	yes	0.0563404	yes	1	yes	0.298039	yes	0.636495
11929952_1	Colon Tumor Markers	292	11929952	Osteopontin identified as lead marker of colon cancer progression, using pooled sample expression profiling	patient samples	colon cancer	colon	cell cycle			yes	0.999991	yes	1	yes	0.578909	yes	1
12875988_7	MFH	419	12875988	Classification and subtype prediction of adult soft tissue sarcoma by functional genomics	patient samples	adult soft tissue sarcoma	soft tissue	cell cycle	yes	0.15562	yes	0.999974			yes	0.447266
15096622_3	Top-ranked IR-repressed genes	722	15096622	Toxicity from radiation therapy associated with abnormal transcriptional responses to DNA damage	patient samples	responses to ionizing and UV radiation in lymphoblastoid cells patients with acute radiation toxicity	blood	cell cycle	yes	0.0687308	yes	1			yes	0.389584
12782787_1	Genes correlated with acute lymphocytic leukemias (ALLs) carrying the t(4;11) aberration, compared to all other ALLs: Overexpressed	112	12782787	Expression profiles of acute lymphoblastic and myeloblastic leukemias with ALL-1 rearrangements	patient samples	acute lymphoblastic leukemia, acute myeloid leukemia	blood	cell cycle	yes	0.99999	yes	0.999992
12068005_1	genes in peripheral blood lymphocytes and HTLV-I-infected cells: Cell cycle and apoptosis	25	12068005	Transcription profile of cells infected with human T-cell leukemia virus type I compared with activated lymphocytes	model system	activated and HTLV-I-infected lymphocytes	blood	cell cycle	yes	0.897017	yes	1
11267935_3	Transcriptional Regulation of Cell Cycle Regulators by TGF-beta	43	11267935	Targets of transcriptional regulation by transforming growth factor-beta: expression profile analysis using oligonucleotide arrays	model system	TGFbeta in keratinocytes	skin	cell cycle	yes	0.761932	yes	1
12819026_1	Representative Subset of Differentially Overexpressed Genes in Biliary Cancers	45	12819026	Identification of novel cellular targets in biliary tract cancers using global gene expression technology	patient samples	biliary carcinomas	liver	cell cycle	yes	0.747798	yes	0.99999
14695172_2	Genes previously reported as highly expressed in pancreas cancer and identified in the current study	66	14695172	Highly expressed genes in pancreatic ductal adenocarcinomas: a comprehensive characterization and comparison of the transcription profiles obtained from three major technologies	patient samples	pancreatic cancer	pancreas	cell cycle	yes	0.588985	yes	0.993969	yes	0.853245			yes	0.966627
12637319_2	Top 100 nearest neighbor genes negatively associated with MLL T-ALL cases	92	12637319	Gene expression signatures in MLL-rearranged T-lineage and B-precursor acute leukemias: dominance of HOX dysregulation	patient samples	MLL, T-ALL, B-ALL	blood	cell cycle	yes	0.41033	yes	0.942021
12393731_2	HD versus normal B-new: Downregulated	201	12393731	Loss of the B-lineage-specific gene expression program in Hodgkin and Reed-Sternberg cells of Hodgkin lymphoma	model system	Hodgkin lymphoma	blood	cell cycle	yes	0.0721016	yes	0.71578
12032322_1	All genes with expression significantly altered in response to induction of BRCA1, regardless of fold change	312	12032322	BRCA1 transcriptionally regulates genes involved in breast tumorigenesis	model system	renal cell carcinoma	kidney	cell cycle	yes	0.0298486	yes	0.940865	yes	0.248854
12875988_6	Synovial sarcoma	397	12875988	Classification and subtype prediction of adult soft tissue sarcoma by functional genomics	patient samples	adult soft tissue sarcoma	soft tissue	cell cycle	yes	0.00320987
15096622_1	Top-ranked UV-repressed genes	817	15096622	Toxicity from radiation therapy associated with abnormal transcriptional responses to DNA damage	patient samples	responses to ionizing and UV radiation in lymphoblastoid cells patients with acute radiation toxicity	blood	cell cycle	yes	4.39e-06	yes	0.999995
12923195_1	The listed genes were found regulated by pRB and p16 and one of the E2Fs (E2F1, E2F2, or E2F3)	86	12923195	Identification of target genes of the p16INK4A-pRB-E2F pathway	model system	E2F, p16, pRB target genes in U2OS osteosarcoma cells	soft tissue	cell cycle			yes	0.944414	yes	0.803149
12738660_2	Prognosis-associated probe sets	116	12738660	Identification of a gene expression signature associated with pediatric AML prognosis	patient samples	acute myeloid leukemia	blood	cell cycle			yes	0.403679	yes	0.70727
14973112_10	Genes up-regulated or down-regulated by one or more of the compounds [ICI, Ral or trans-hydroxytamoxifen (TOT)-1 'mu'M] but not by E2 (10 nM): Gene name (down-regulated by SERMs or ICI)a,c	48	14973112	Selective estrogen receptor modulators: discrimination of agonistic versus antagonistic activities by gene expression profiling in breast cancer cells				cell cycle			yes	1							yes	0.995592
14734480_3	genes differentially expressed in doxorubicin (DOX)-resistant gastric cancer cells: overexpressed	52	14734480	Identification of genes with differential expression in acquired drug-resistant gastric cancer cells using high-density oligonucleotide microarrays	model system	gastric cancer	stomach	cell cycle			yes	1
12154061_1	100 highest ranked differentially expressed genes and functional classification: Cell cycle regulation, DNA replication and repair, and mitosis	21	12154061	Comprehensive gene expression analysis of prostate cancer reveals distinct transcriptional programs associated with metastatic disease	patient samples	prostate carcinoma	prostate	cell cycle			yes	1
12791645_6	most differentially expressed genes in a comparison of N-ras-activating mutation and IL-6 response: Down-regulated	24	12791645	Gene profiling of a myeloma cell line reveals similarities and unique signatures among IL-6 response, N-ras-activating mutations, and coculture with bone marrow stromal cells	model system	multiple myeloma	blood	cell cycle			yes	1
12874028_3	G2-M transition (n = 9)	9	12874028	Molecular phenotype of spontaneously arising 4N (G2-tetraploid) intermediates of neoplastic progression in Barrett's esophagus	model system and patient samples	Barrett's esophagus	esophagus	cell cycle			yes	1
12791645_1	most differentially expressed genes in a comparison of IL-6 response versus IL-6 starvation effect: Up-regulated	35	12791645	Gene profiling of a myeloma cell line reveals similarities and unique signatures among IL-6 response, N-ras-activating mutations, and coculture with bone marrow stromal cells	model system	multiple myeloma	blood	cell cycle			yes	1
12874028_4	Mitosis (n = 42) / Chromosome segregation (n = 22)	20	12874028	Molecular phenotype of spontaneously arising 4N (G2-tetraploid) intermediates of neoplastic progression in Barrett's esophagus	model system and patient samples	Barrett's esophagus	esophagus	cell cycle			yes	1
11559565_2	genes expressed at higher levels in grade IV tumors compared with grade I tumors: Cell cycle	4	11559565	Distinctive molecular profiles of high-grade and low-grade gliomas based on oligonucleotide microarray analysis	patient samples	glioblastoma	nervous system	cell cycle			yes	1
14749371_8	Selected genes up-regulated in invasive Tif-Fos cells-Cell cycle and growth	5	14749371	Invasion of normal human fibroblasts induced by v-Fos is independent of proliferation, immortalization, and the tumor suppressors p16INK4a and p53	model system	v-FOS expression in human diploid fibroblasts	soft tissue	cell cycle			yes	1
14562049_1	Selected genes regulated by E2F1 and/or E2Fdb: Cell cycle	10	14562049	Mechanisms of transcriptional regulation by Rb-E2F segregate by biological pathway	model system	E2F, p16, pRB target genes in U2OS osteosarcoma cells	soft tissue	cell cycle			yes	0.999999
15101045_2	Genes Showing Higher Expression in Advanced-Stage Tumors	22	15101045	Gene expression profiling and identification of novel prognostic marker genes in neuroblastoma	patient samples	neuroblastoma	nervous system	cell cycle			yes	0.999305
11786909_1	Expression Profiles of DLBCL and FL	93	11786909	Diffuse large B-cell lymphoma outcome prediction by gene-expression profiling and supervised machine learning	patient samples	Diffuse large B-cell lymphoma	blood	cell cycle			yes	0.918993
12738660_1	genes associated with prognosis of pediatric AML	33	12738660	Identification of a gene expression signature associated with pediatric AML prognosis	patient samples	acute myeloid leukemia	blood	cell cycle
14676830_10	Sequences increased in tumours: Growth and stress response	6	14676830	Identification of genes associated with tumorigenesis and metastatic potential of hypopharyngeal cancer by microarray analysis	patient samples	Head and neck squamous cell carcinoma	head and neck	ECM, IR							yes	0.999602	yes	1
12556523_3	Stability of IL-1-inducible mRNAs: Stable mRNAs	27	12556523	Heterogeneity in control of mRNA stability by AU-rich elements	model system	IL-1alpha-stimulated HEK293 cells and T98G cells	nervous system	ECM, IR							yes	0.990623	yes	1
12237917_1	Genes Up-Regulated in Oral Squamous Cell Carcinoma	60	12237917	Transcriptional expression profiles of oral squamous cell carcinomas	patient samples	oral squamous cell carcinoma	head and neck	ECM, IR					yes	1	yes	0.958725
15161682_1	Genes up-regulated at least 3-fold compared with normal ovarian epithelium	67	15161682	Selection of potential markers for epithelial ovarian cancer with gene expression arrays and recursive descent partition analysis	patient samples	ovarian carcinomas	ovary	ECM, IR	yes	0.600025			yes	0.996244	yes	0.944335	yes	0.998056
11807556_7	Marker Genes for Classic vs Desmoplastic Medulloblastoma: High in Desmoplastic, low in Classic	183	11807556	Prediction of central nervous system embryonal tumour outcome based on gene expression	patient samples	medulloblastoma	nervous system	ECM, IR			yes	0.188249	yes	0.987328	yes	0.820599			yes	1
12356337_12	Cellular and matrix organization and adhesion_Increased in CC: Extra cellular matrix	10	12356337	Expression profiling of human renal carcinomas with functional taxonomic analysis	patient samples	renal cell carcinoma	kidney	ECM, IR	yes	0.97953			yes	1
12791645_8	most differentially expressed genes in a comparison of N-ras–activating mutation and stroma response: Down-regulated	22	12791645	Gene profiling of a myeloma cell line reveals similarities and unique signatures among IL-6 response, N-ras-activating mutations, and coculture with bone marrow stromal cells	model system	multiple myeloma	blood	ECM, IR	yes	0.922291			yes	0.999999			yes	0.995659
12791645_3	most differentially expressed genes in a comparison of stroma stimulation and IL-6 response: Up-regulated	38	12791645	Gene profiling of a myeloma cell line reveals similarities and unique signatures among IL-6 response, N-ras-activating mutations, and coculture with bone marrow stromal cells	model system	multiple myeloma	blood	ECM, IR	yes	0.822044			yes	1			yes	0.999471
11181568_4	UC versus Control Sub-Array D	119	11181568	Ulcerative colitis and Crohn's disease: distinctive gene expression profiles and novel susceptibility candidate genes	patient samples	inflammatory bowel disease (IBD), ulcerative colitis (UC) and Crohn's disease (CD)	colon	ECM, IR	yes	0.786159			yes	1			yes	1
11181568_8	CD versus Control Sub-Array D	119	11181568	Ulcerative colitis and Crohn's disease: distinctive gene expression profiles and novel susceptibility candidate genes	patient samples	inflammatory bowel disease (IBD), ulcerative colitis (UC) and Crohn's disease (CD)	colon	ECM, IR	yes	0.760898			yes	1			yes	1
11242594_1	The leukemia NBGR top 50 genes	44	11242594	Identifying marker genes in transcription profiling data using a mixture of feature relevance experts	patient samples	acute lymphoblastic leukemia, acute myeloid leukemia	blood	ECM, IR	yes	0.760424			yes	0.929336			yes	0.999982
12925142_1	Selected genes up-regulated by HPE-stimulation of MKN45 cells	97	12925142	The effect of rebamipide on Helicobacter pylori extract-mediated changes of gene expression in gastric epithelial cells	model system	gastric cancer	stomach	ECM, IR	yes	0.641797							yes	1
12875988_2	Dedifferentiated liposarcoma (Genomic)	370	12875988	Classification and subtype prediction of adult soft tissue sarcoma by functional genomics	patient samples	adult soft tissue sarcoma	soft tissue	ECM, IR	yes	0.432753	yes	0.0131908	yes	0.999988
11943709_1	Highly Expressed Genes Identified in Pancreatic Cancer Cell Lines and Tissues	96	11943709	Discovery of novel tumor markers of pancreatic cancer using global gene expression technology	model system and patient samples	pancreatic cancer	pancreas	ECM, IR	yes	0.398906	yes	0.478283	yes	0.999999			yes	0.930053
14676830_8	Sequences increased in tumours: Extracellular matrix proteins	13	14676830	Identification of genes associated with tumorigenesis and metastatic potential of hypopharyngeal cancer by microarray analysis	patient samples	Head and neck squamous cell carcinoma	head and neck	ECM, IR					yes	1
12930383_1	Genes relatively overexpressed in extramedullary plasmacytomas: Extracellular matrix/adhesion	30	12930383	Insights into extramedullary tumour cell growth revealed by expression profiling of human plasmacytomas and multiple myeloma	patient samples	multiple myeloma (MM), plasma cell leukaemia (PCL) and extramedullary plasmacytoma (EPC)	blood	ECM, IR					yes	1
12702575_1	pre-selected angiogenesis-related genes	128	12702575	Overexpression of the EGFR/FKBP12/HIF-2alpha pathway identified in childhood astrocytomas by angiogenesis gene profiling	patient samples	astrocytoma	nervous system	ECM, IR					yes	1
11593428_1	Increase in tumor (oral cancer)	15	11593428	Oral cancer in vivo gene expression profiling assisted by laser capture microdissection and microarray analysis	patient samples	head and neck tumor	head and neck	ECM, IR					yes	1			yes	0.999965
12821946_1	Genes differentially regulated after immortalization and demethylation	80	12821946	Epigenetic silencing of multiple interferon pathway genes after cellular immortalization	model system	Li-Fraumeni	soft tissue	interferon	yes	0.768557					yes	1	yes	0.999996
12033786_1	Regulated mRNAs in IFN-Treated Huh7 Cells	46	12033786	An altered cellular response to interferon and up-regulation of interleukin-8 induced by the hepatitis C viral protein NS5A uncovered by microarray analysis	model system	hepatoma	liver	interferon			yes	0.786132	yes	0.918387	yes	1
11437411_1	Assay cytokine modulated gene expression as matched with data obtained in fibrosarcoma cells: Cluster 1	16	11437411	High density oligonucleotide array analysis of interferon- alpha2a sensitivity and transcriptional response in melanoma cells	model system	melanoma	skin	interferon							yes	1
11880635_2	IFN-inducible genes that are down-regulated in tumorigenic BPH cells	11	11880635	Expression profiling of a human cell line model of prostatic cancer reveals a direct involvement of interferon signaling in prostate tumor progression	model system	prostate hyperplasia	prostate	interferon							yes	1
15173074_1	Upregulation by phosphorothioate oligonucleotides and IFN-beta or -gamma	15	15173074	Changes in gene expression induced by phosphorothioate oligodeoxynucleotides (including G3139) in PC3 prostate carcinoma cells are recapitulated at least in part by treatment with interferon-beta and -gamma	model system	prostate carcinoma	prostate	interferon							yes	1
15289333_3	Differential Gene Expression of Immunemodulation Genes. Interferon pathway	18	15289333	Expression profiling reveals novel pathways in the transformation of melanocytes to melanomas	patient samples	melanoma	skin	interferon							yes	1
12460913_5	genes showing changes in expression during the later stages of the integration process of HPV16, without change between W12p10 and W12p14, producing an overall change in expression levels between W12p22 and W12p10: increased	11	12460913	Changes in cervical keratinocyte gene expression associated with integration of human papillomavirus 16	model system	HPV16 gene expression in cervical keratinocytes	uterus	interferon							yes	1
12124323_2	Fifty-two genes up-regulated in HCV-associated HCCs	40	12124323	Comparison of gene expression profiles between hepatitis B virus- and hepatitis C virus-infected hepatocellular carcinoma by oligonucleotide microarray data on the basis of a supervised learning method	patient samples	hepatocellular carcinoma	liver	interferon							yes	0.999999
12875988_9	Round cell liposarcoma	394	12875988	Classification and subtype prediction of adult soft tissue sarcoma by functional genomics	patient samples	adult soft tissue sarcoma	soft tissue	protein biosynthesis	yes	0.00849231			yes	0.124495					yes	1
12456497_2	Ribosomal cluster	74	12456497	Expression of ribosomal and translation-associated genes is correlated with a favorable clinical course in chronic lymphocytic leukemia	patient samples	B-cell chronic lymphocytic leukemia	blood	protein biosynthesis											yes	1
11827948_2	Genes identified by filtering with CV across all four datasets	9	11827948	Control genes and variability: absence of ubiquitous reference transcripts in diverse mammalian expression studies	model system and patient samples	leukemia	blood	protein biosynthesis											yes	1
12969979_1	IL-6-regulated genes in INA-6 cells	140	12969979	Interleukin-6-dependent gene expression profiles in multiple myeloma INA-6 cells reveal a Bcl-2 family-independent survival pathway closely associated with Stat3 activation	model system	multiple myeloma	blood	surface antigen	yes	0.642041					yes	0.97631
12417757_1	Transcripts expressed in CD34+ cells from t-AML patients but not in control samples	41	12417757	Expression profiling of CD34+ hematopoietic stem/ progenitor cells reveals distinct subtypes of therapy-related acute myeloid leukemia	patient samples	hematopoietic progenitor cells from t-AML patients	blood	surface antigen	yes	0.99982					yes	0.974897
11867738_1	UV-regulated transcripts in human epidermal keratinocytes	492	11867738	Analysis of the ultraviolet B response in primary human keratinocytes using oligonucleotide microarrays	model system	gene expression in human keratinocytes after UVB treatment	skin	surface antigen	yes	0.0332128	yes	0.179094	yes	0.440238	yes	0.95376	yes	0.984841	yes	0.631586
12782598_1	Candidate Wnt pathway target genes in OEA	70	12782598	Novel candidate targets of beta-catenin/T-cell factor signaling identified by gene expression profiling of ovarian endometrioid adenocarcinomas	patient samples	ovarian endometrioid adenocarcinoma	ovary	surface antigen	yes	0.984536					yes	0.95156
12782787_2	Genes correlated with acute lymphocytic leukemias (ALLs) carrying the t(4;11) aberration, compared to all other ALLs: Underexpressed	80	12782787	Expression profiles of acute lymphoblastic and myeloblastic leukemias with ALL-1 rearrangements	patient samples	acute lymphoblastic leukemia, acute myeloid leukemia	blood	surface antigen	yes	0.999995					yes	0.9367
12198119_1	Gene expression changes induced by ET-743 in HeLa cells	85	12198119	Differential cytostatic and apoptotic effects of ecteinascidin-743 in cancer cells. Transcription-dependent cell cycle arrest and transcription-independent JNK and mitochondrial mediated apoptosis	model system	breast cancer	breast	surface antigen	yes	0.913731					yes	0.928485	yes	0.954066
14603332_1	312 unique best match U133A probesets for the distinction of MLL, BCR-ABL and T-ALL according to Yeoh et al reported U95Av2 probesets	284	14603332	Pediatric acute lymphoblastic leukemia (ALL) gene expression signatures classify an independent cohort of adult ALL patients	patient samples	acute lymphoblastic leukemia	blood	surface antigen	yes	1			yes	0.488643	yes	0.513053
12875988_4	Gastrointestinal stromal tumor	410	12875988	Classification and subtype prediction of adult soft tissue sarcoma by functional genomics	patient samples	adult soft tissue sarcoma	soft tissue	surface antigen	yes	0.0855073	yes	0.00413249			yes	0.356762
15096622_2	Top-ranked UV-induced genes	903	15096622	Toxicity from radiation therapy associated with abnormal transcriptional responses to DNA damage	patient samples	responses to ionizing and UV radiation in lymphoblastoid cells patients with acute radiation toxicity	blood	surface antigen	yes	0.193934					yes	0.106603			yes	1
14603332_2	182 unique best match U133A probesets corresponding to 217 identified U95A chip design probesets for the distinction of MLL and non-MLL ALL	159	14603332	Pediatric acute lymphoblastic leukemia (ALL) gene expression signatures classify an independent cohort of adult ALL patients	patient samples	acute lymphoblastic leukemia	blood	surface antigen	yes	1			yes	0.582878
11731795_2	Relatively underexpressed genes in MLL as compared to ALL:	41	11731795	MLL translocations specify a distinct gene expression profile that distinguishes a unique leukemia	patient samples	Acute lymphoblastic leukemia, mixed-lineage leukemia	blood	surface antigen	yes	1
11731795_1	Relatively overexpressed genes in MLL compared to ALL	39	11731795	MLL translocations specify a distinct gene expression profile that distinguishes a unique leukemia	patient samples	Acute lymphoblastic leukemia, mixed-lineage leukemia	blood	surface antigen	yes	1
14603332_4	55 unique best match U133A probesets corresponding to 57 identified U95 chip design probesets for distinction of MLL and non-MLL pediatric ALL	48	14603332	Pediatric acute lymphoblastic leukemia (ALL) gene expression signatures classify an independent cohort of adult ALL patients	patient samples	acute lymphoblastic leukemia	blood	surface antigen	yes	1
14603332_3	57 U95A chip design probesets for the distinction of pediatric ALL with MLL and non-MLL ALL according to overlapping Yeoh et al. and Armstrong et al. data sets	47	14603332	Pediatric acute lymphoblastic leukemia (ALL) gene expression signatures classify an independent cohort of adult ALL patients	patient samples	acute lymphoblastic leukemia	blood	surface antigen	yes	1
12782787_5	Genes intersecting (common to) t(4;11) ALLs vs. CD10- ALLs and t(4;11) ALLs vs. pre-B and T cell ALLs: Overexpressed	16	12782787	Expression profiles of acute lymphoblastic and myeloblastic leukemias with ALL-1 rearrangements	patient samples	acute lymphoblastic leukemia, acute myeloid leukemia	blood	surface antigen	yes	0.999999
12696063_7	List of the Most Significant Genes and Associated P-Values-11q23 overexpression	9	12696063	Genome-wide analysis of acute myeloid leukemia with normal karyotype reveals a unique pattern of homeobox gene expression distinct from those with translocation-mediated fusion events	patient samples	acute myeloid leukemia	blood	surface antigen	yes	0.99995
12782787_6	Genes intersecting (common to) t(4;11) ALLs vs. CD10- ALLs and t(4;11) ALLs vs. pre-B and T cell ALLs: Underexpressed	21	12782787	Expression profiles of acute lymphoblastic and myeloblastic leukemias with ALL-1 rearrangements	patient samples	acute lymphoblastic leukemia, acute myeloid leukemia	blood	surface antigen	yes	0.998801
12393520_1	genes differentially expressed during PC development	23	12393520	Gene expression profiling of human plasma cell differentiation and classification of multiple myeloma based on similarities to distinct stages of late-stage B-cell development	patient samples	multiple myeloma	blood	surface antigen	yes	0.998674
12637319_1	Top 100 nearest neighbor genes positively associated with MLL T-ALL cases	89	12637319	Gene expression signatures in MLL-rearranged T-lineage and B-precursor acute leukemias: dominance of HOX dysregulation	patient samples	MLL, T-ALL, B-ALL	blood	surface antigen	yes	0.985357
11242594_2	The {ALL, AML} MVR top 50 genes	45	11242594	Identifying marker genes in transcription profiling data using a mixture of feature relevance experts	patient samples	acute lymphoblastic leukemia, acute myeloid leukemia	blood	surface antigen	yes	0.982701
15173001_1	genes significantly different in MEN 2B MTC	79	15173001	Expression profiles provide insights into early malignant potential and skeletal abnormalities in multiple endocrine neoplasia type 2B syndrome tumors	patient samples	multiple endocrine neoplasia (MEN) type 2A or 2B	nervous system	surface antigen	yes	0.978575	yes	0.823772	yes	0.999999
12393731_1	HD versus normal B-new: Upregulated	273	12393731	Loss of the B-lineage-specific gene expression program in Hodgkin and Reed-Sternberg cells of Hodgkin lymphoma	model system	Hodgkin lymphoma	blood	surface antigen	yes	0.946471
12738660_3	FAB type-specific probe sets	187	12738660	Identification of a gene expression signature associated with pediatric AML prognosis	patient samples	acute myeloid leukemia	blood	surface antigen	yes	0.833081	yes	0.36342
12875988_5	Leiomyosarcoma	390	12875988	Classification and subtype prediction of adult soft tissue sarcoma by functional genomics	patient samples	adult soft tissue sarcoma	soft tissue	surface antigen	yes	0.394597
15096622_4	Top-ranked IR-induced genes	515	15096622	Toxicity from radiation therapy associated with abnormal transcriptional responses to DNA damage	patient samples	responses to ionizing and UV radiation in lymphoblastoid cells patients with acute radiation toxicity	blood	surface antigen	yes	0.0562537	yes	0.00398415	yes	0.0813908					yes	1
12589032_4	Summary of changes in gene expression for the core set of HDAC inhibitor regulated genes: Fold Change in T24 Cell Expressionc(Up-regulated)	8	12589032	Gene expression profiling of multiple histone deacetylase (HDAC) inhibitors: defining a common gene set produced by HDAC inhibition in T24 and MDA carcinoma cell lines	model system	breast cancer, bladder cancer	breast, bladder	surface antigen
12589032_2	Summary of changes in gene expression for the core set of HDAC inhibitor regulated genes: Summary of all cell lines (Up-regulated)	8	12589032	Gene expression profiling of multiple histone deacetylase (HDAC) inhibitors: defining a common gene set produced by HDAC inhibition in T24 and MDA carcinoma cell lines	model system	breast cancer, bladder cancer	breast, bladder	surface antigen
12589032_6	Repeat gene array study in T24 bladder carcinoma cells: Up-regulated	9	12589032	Gene expression profiling of multiple histone deacetylase (HDAC) inhibitors: defining a common gene set produced by HDAC inhibition in T24 and MDA carcinoma cell lines	model system	breast cancer, bladder cancer	breast, bladder	surface antigen
12067988_4	Genes differentially regulated in melanoma clones endowed with or devoid of DC phenotypic modulation capacity - IFN-induced: Unknown function	2	12067988	Interferon stimulated gene 15 constitutively produced by melanoma cells induces e-cadherin expression on human dendritic cells	model system	melanoma	skin								yes	1
12067988_6	Genes differentially regulated in melanoma clones endowed with or devoid of DC phenotypic modulation capacity - IFN-induced: Membrane protein	3	12067988	Interferon stimulated gene 15 constitutively produced by melanoma cells induces e-cadherin expression on human dendritic cells	model system	melanoma	skin								yes	1
12460913_1	genes that show a consistent and continued change throughout both steps of the integration of Papillomavirus16: increased	2	12460913	Changes in cervical keratinocyte gene expression associated with integration of human papillomavirus 16	model system	HPV16 gene expression in cervical keratinocytes	uterus								yes	0.999966
12438652_4	Genes Affected by the Dosage of TP53: Pattern 4 (3 genes)	3	12438652	Gene expression profiling of isogenic cells with different TP53 gene dosage reveals numerous genes that are affected by TP53 dosage and identifies CSPG2 as a direct target of p53	model system	colorectal cancer	colon								yes	0.999914
11861292_4	Genes with spiked expression in subsets of MM PCs from newly diagnosed patients	19	11861292	Global gene expression profiling of multiple myeloma, monoclonal gammopathy of undetermined significance, and normal bone marrow plasma cells	patient samples	multiple myeloma	blood		yes	0.927101					yes	0.99988
12067988_2	Genes differentially regulated in melanoma clones endowed with or devoid of DC phenotypic modulation capacity - Secreted protein: Cytokines	4	12067988	Interferon stimulated gene 15 constitutively produced by melanoma cells induces e-cadherin expression on human dendritic cells	model system	melanoma	skin								yes	0.999786	yes	0.99996
12404117_18	Genes related to natural immunity specifically expressed in CD14+ monocytes	27	12404117	Gene expression profile of Vitamin D3 treated HL60 cells shows an incomplete molecular phenotypic conversion to monocytes	model system and patient samples	proliferating and VD treated HL60 cells, VD monocytes, CD14+ peripheral monocytes	blood		yes	0.882671					yes	0.99974
11437411_5	Assay cytokine modulated gene expression as matched with data obtained in fibrosarcoma cells: Cluster 5	6	11437411	High density oligonucleotide array analysis of interferon- alpha2a sensitivity and transcriptional response in melanoma cells	model system	melanoma	skin								yes	0.999657
12438227_1	genes differentially expressed in metastatic (T24T) and nonmetastatic (T24) human bladder cancer cell lines	28	12438227	RhoGDI2 is an invasion and metastasis suppressor gene in human cancer	model system	bladder cancer cell lines	bladder						yes	0.999897	yes	0.999621
12163391_4	Gene Transcripts Differentially Expressed Between Nonmalignant Leptomeningeal Tissue and Meningiomas of All WHO Grades: Leukocytic	6	12163391	Molecular characterization of human meningiomas by gene expression profiling using high-density oligonucleotide microarrays	patient samples	meningioma	nervous system								yes	0.999547	yes	0.999559
11468180_8	genes whose expression is down-regulated in mantle cell lymphoma compared to hyperplastic lymph nodes: Growth factors/receptors	11	11468180	Altered apoptosis pathways in mantle cell lymphoma detected by oligonucleotide microarray	patient samples	mantle cell lymphoma	blood								yes	0.999225
12696063_4	List of the Most Significant Genes and Associated P-Values-t(15;17) reduced expression	8	12696063	Genome-wide analysis of acute myeloid leukemia with normal karyotype reveals a unique pattern of homeobox gene expression distinct from those with translocation-mediated fusion events	patient samples	acute myeloid leukemia	blood		yes	0.987854					yes	0.999149
12930383_18	Genes relatively decreased in extramedullary plasmacytomas: Immune response	11	12930383	Insights into extramedullary tumour cell growth revealed by expression profiling of human plasmacytomas and multiple myeloma	patient samples	multiple myeloma (MM), plasma cell leukaemia (PCL) and extramedullary plasmacytoma (EPC)	blood								yes	0.998905
12839967_1	genes induced by 5Aza-dC treatment in four pancreatic cancer cell lines but not in HPDE	45	12839967	Discovery of novel targets for aberrant methylation in pancreatic carcinoma using high-throughput microarrays	model system	pancreatic cancer	pancreas		yes	0.934124					yes	0.998829
12209958_1	Representative List Of Differentially Expressed Genes Between Invasive And Noninvasive Thymoma	9	12209958	Gene expression analysis of human thymoma correlates with tumor stage	patient samples	thymoma	blood								yes	0.998677
12032304_2	Genes up-regulated as hemangiomas progress toward involution	54	12032304	Insulin-like growth factor 2 and potential regulators of hemangioma growth and involution identified by large-scale expression analysis	patient samples	hemangioma	liver								yes	0.998654
15173074_2	Upregulation by phosphorothioate oligonucleotides and IFN-beta	12	15173074	Changes in gene expression induced by phosphorothioate oligodeoxynucleotides (including G3139) in PC3 prostate carcinoma cells are recapitulated at least in part by treatment with interferon-beta and -gamma	model system	prostate carcinoma	prostate								yes	0.998107	yes	0.998314
12791645_2	most differentially expressed genes in a comparison of IL-6 response versus IL-6 starvation effect: Down-regulated	13	12791645	Gene profiling of a myeloma cell line reveals similarities and unique signatures among IL-6 response, N-ras-activating mutations, and coculture with bone marrow stromal cells	model system	multiple myeloma	blood								yes	0.998048
12460913_7	genes showing changes in expression during integration of HPV16 overall, but without demonstrable changes in the early or late stages of the integration process: increased	13	12460913	Changes in cervical keratinocyte gene expression associated with integration of human papillomavirus 16	model system	HPV16 gene expression in cervical keratinocytes	uterus								yes	0.997991
10783169_4	Analysis of p53-regulated gene: cluster 4	14	10783169	Analysis of p53-regulated gene expression patterns using oligonucleotide arrays	model system	colon cancer	colon								yes	0.996742
11267935_2	Genes Down-regulated by TGF-beta	65	11267935	Targets of transcriptional regulation by transforming growth factor-beta: expression profile analysis using oligonucleotide arrays	model system	TGFbeta in keratinocytes	skin								yes	0.9967
11181568_5	CD versus Control Sub-Array A	72	11181568	Ulcerative colitis and Crohn's disease: distinctive gene expression profiles and novel susceptibility candidate genes	patient samples	inflammatory bowel disease (IBD), ulcerative colitis (UC) and Crohn's disease (CD)	colon		yes	0.524467					yes	0.996002
12782787_4	Genes intersecting (common to) ALLs with t(4;11) vs. pre-B and T cell ALLs and CD10- ALLs vs. pre-B and T cell ALLs: Underexpressed	18	12782787	Expression profiles of acute lymphoblastic and myeloblastic leukemias with ALL-1 rearrangements	patient samples	acute lymphoblastic leukemia, acute myeloid leukemia	blood		yes	0.941372					yes	0.995724
12214269_1	Genes preferentially expressed in CSOC (cancer) cells than in HOSE (normal) cells	25	12214269	Gene expression in epithelial ovarian carcinoma	model system and patient samples	ovarian carcinomas	ovary						yes	0.976324	yes	0.993304
12791645_5	most differentially expressed genes in a comparison of N-ras-activating mutation and IL-6 response: Up-regulated	22	12791645	Gene profiling of a myeloma cell line reveals similarities and unique signatures among IL-6 response, N-ras-activating mutations, and coculture with bone marrow stromal cells	model system	multiple myeloma	blood		yes	0.932412					yes	0.992885
12154046_2	differentially expressed genes in MCLs compared with normal B-cell populations: Proliferation	25	12154046	Mantle cell lymphomas express a distinct genetic signature affecting lymphocyte trafficking and growth regulation as compared with subpopulations of normal human B cells	patient samples	mantle cell lymphoma	blood		yes	0.902137					yes	0.9918	yes	0.993975
12214269_2	Genes preferentially expressed in HOSE (normal) cells than in CSOC (cancer) cells	29	12214269	Gene expression in epithelial ovarian carcinoma	model system and patient samples	ovarian carcinomas	ovary								yes	0.990028
15150091_2	Genes downregulated in CCSST	33	15150091	Expression profiling of t(12;22) positive clear cell sarcoma of soft tissue cell lines reveals characteristic up-regulation of potential new marker genes including ERBB3	model system	Clear cell sarcoma of soft tissue	soft tissue		yes	0.85681	yes	0.898807			yes	0.989643
11437411_7	Novel cytokine induced genes whose expression was not found to be modulated in fibrosarcoma cells: Cluster 1	27	11437411	High density oligonucleotide array analysis of interferon- alpha2a sensitivity and transcriptional response in melanoma cells	model system	melanoma	skin		yes	0.87906					yes	0.989393
11466613_25	Gene fold changes of SW480-ADH cells after exposure to 1&#945;,25(OH)2D3 for 48 h: Others	31	11466613	Expression profiling of glucocorticoid-treated T-ALL cell lines: rapid repression of multiple genes involved in RNA-, protein- and nucleotide synthesis	model system	T-lymphocytic leukemia	blood								yes	0.98901
12032304_1	Genes down-regulated as hemangiomas progress toward involution	34	12032304	Insulin-like growth factor 2 and potential regulators of hemangioma growth and involution identified by large-scale expression analysis	patient samples	hemangioma	liver						yes	0.996483	yes	0.986135
11181568_2	UC versus Control Sub-Array B	53	11181568	Ulcerative colitis and Crohn's disease: distinctive gene expression profiles and novel susceptibility candidate genes	patient samples	inflammatory bowel disease (IBD), ulcerative colitis (UC) and Crohn's disease (CD)	colon								yes	0.973389
15231652_1	genes overrepresented in the CD34-/CD38-/Lin- population from all three tissues (BM, CB, PBSC)	60	15231652	Microarray and serial analysis of gene expression analyses identify known and novel transcripts overexpressed in hematopoietic stem cells	patient samples	hematopoietic stem cells	blood		yes	0.647153					yes	0.969272
11807556_3	Marker Genes: High in AT/RT (renal-extrarenal), low in others	92	11807556	Prediction of central nervous system embryonal tumour outcome based on gene expression	patient samples	medulloblastoma	nervous system		yes	0.713606			yes	0.957945	yes	0.921116
11181568_1	UC versus Control Sub-Array A	104	11181568	Ulcerative colitis and Crohn's disease: distinctive gene expression profiles and novel susceptibility candidate genes	patient samples	inflammatory bowel disease (IBD), ulcerative colitis (UC) and Crohn's disease (CD)	colon		yes	0.600138			yes	0.769873	yes	0.902458
14522937_1	disease-associated transcripts in RCC PBMCs	118	14522937	Disease-associated expression profiles in peripheral blood mononuclear cells from patients with advanced renal cell carcinoma	patient samples	PBMC in renal cell carcinoma patients	blood		yes	0.269128					yes	0.859867	yes	0.991797
12696063_9	List of the Most Significant Genes and Associated P-Values-NK overexpression	3	12696063	Genome-wide analysis of acute myeloid leukemia with normal karyotype reveals a unique pattern of homeobox gene expression distinct from those with translocation-mediated fusion events	patient samples	acute myeloid leukemia	blood		yes	0.999978
12517777_11	Functional classification of MSA early-response genes: Adhesion/Invasion	1	12517777	Delineation of the molecular basis for selenium-induced growth arrest in human prostate cancer cells by oligonucleotide array	model system	prostate carcinoma	prostate		yes	0.999884
12802282_2	BRCA1-responsive genes: Upregulated genes	1	12802282						yes	0.999822
11161003_2	Gene Expression Values in Adult Normal Brain (Temporal Lobe) and Glioblastoma Multiforme (GBM): Annexins	6	11161003	Differential gene expression profiling in human brain tumors	patient samples	glioblastoma	nervous system		yes	0.999599
12804633_4	Genes with low expression only MM	2	12804633	The distinct gene expression profiles of chronic lymphocytic leukemia and multiple myeloma suggest different anti-apoptotic mechanisms but predict only some differences in phenotype	patient samples	multiple myeloma, chronic lymphocytic leukemia	blood		yes	0.99928
12782787_15	Genes most correlated with ALLs and AMLs carrying ALL-1 rearrangements, compared to other ALLs and AMLs: Underexpressed	9	12782787	Expression profiles of acute lymphoblastic and myeloblastic leukemias with ALL-1 rearrangements	patient samples	acute lymphoblastic leukemia, acute myeloid leukemia	blood		yes	0.999114
12473593_7	genes overexpressed in ALR tumors: Transcription factor	2	12473593	RANTES expression is a predictor of survival in stage I lung adenocarcinoma	patient samples	lung adenocarcinoma	lung		yes	0.998981
14522919_4	Summary of genes down-regulated in both MDA-MB-435 and MCF-7 cells after exposure to CDDO: Oncogene	2	14522919	Activation of peroxisome proliferator-activated receptor gamma by a novel synthetic triterpenoid 2-cyano-3,12-dioxooleana-1,9-dien-28-oic acid induces growth arrest and apoptosis in breast cancer cells	model system	breast cancer	breast		yes	0.998946
11559565_10	genes expressed at higher levels in grade IV tumors compared with grade I tumors: Cell adhesion/motility	2	11559565	Distinctive molecular profiles of high-grade and low-grade gliomas based on oligonucleotide microarray analysis	patient samples	glioblastoma	nervous system		yes	0.998895
12970790_5	Genes overexpressed in MCL: Adhesion molecules	2	12970790	High level of cannabinoid receptor 1, absence of regulator of G protein signalling 13 and differential expression of Cyclin D1 in mantle cell lymphoma	patient samples	mantle cell lymphoma	blood		yes	0.99875
12696063_6	List of the Most Significant Genes and Associated P-Values-inv(16) reduced expression	3	12696063	Genome-wide analysis of acute myeloid leukemia with normal karyotype reveals a unique pattern of homeobox gene expression distinct from those with translocation-mediated fusion events	patient samples	acute myeloid leukemia	blood		yes	0.998441
12716427_6	Gene expression changes identified: Receptor molecules/membrane-bound proteins	2	12716427	Co-ordinate transcriptional regulation of dopamine synthesis genes by alpha-synuclein in human neuroblastoma cell lines	model system	neuroblastoma, Parkinsons disease	nervous system		yes	0.998169
12473593_10	genes overexpressed in ALR tumors: Signal transduction	3	12473593	RANTES expression is a predictor of survival in stage I lung adenocarcinoma	patient samples	lung adenocarcinoma	lung		yes	0.997953
14749371_18	Selected genes down-regulated in invasive Tif-Fos cells-Cell Cycle and Growth	14	14749371	Invasion of normal human fibroblasts induced by v-Fos is independent of proliferation, immortalization, and the tumor suppressors p16INK4a and p53	model system	v-FOS expression in human diploid fibroblasts	soft tissue		yes	0.997286
11606070_1	Genes Which Discriminate Normal from Malignant Endometrium: Cell cycle	4	11606070	Global expression changes of constitutive and hormonally regulated genes during endometrial neoplastic transformation	patient samples	malignant endometrium	uterus		yes	0.99694
12154046_6	differentially expressed genes in MCLs compared with normal B-cell populations: Apoptosis	15	12154046	Mantle cell lymphomas express a distinct genetic signature affecting lymphocyte trafficking and growth regulation as compared with subpopulations of normal human B cells	patient samples	mantle cell lymphoma	blood		yes	0.996851
12067988_8	Genes differentially regulated in melanoma clones endowed with or devoid of DC phenotypic modulation capacity - Membrane proteins: Type I	4	12067988	Interferon stimulated gene 15 constitutively produced by melanoma cells induces e-cadherin expression on human dendritic cells	model system	melanoma	skin		yes	0.996701
11606070_2	Genes Which Discriminate Normal from Malignant Endometrium: Cell–cell interaction	4	11606070	Global expression changes of constitutive and hormonally regulated genes during endometrial neoplastic transformation	patient samples	malignant endometrium	uterus		yes	0.995756
12796364_7	Gene expression changes in DCs cultured with GM-CSF + IFN-alpha-2b versus GM-CSF + IL-4: Other CD	5	12796364	Gene expression profiling and functional activity of human dendritic cells induced with IFN-alpha-2b: implications for cancer immunotherapy	model system	dendritic cells	blood		yes	0.995288
11853794_2	Acute lymphoblastic leukaemia Overexpression: Kinases/ATP-metabolism	5	11853794	Relation between resistance of Philadelphia-chromosome-positive acute lymphoblastic leukaemia to the tyrosine kinase inhibitor STI571 and gene-expression profiles: a gene-expression study	patient samples	acute lymphoblastic leukemia	blood		yes	0.99487
12743275_1	differentially regulated genes in LANA-transduced HUVEC	16	12743275	Kaposi's sarcoma-associated herpesvirus latency-associated nuclear antigen prolongs the life span of primary human umbilical vein endothelial cells	model system	Kaposi's sarcoma	soft tissue		yes	0.99447
11468180_9	genes whose expression is down-regulated in mantle cell lymphoma compared to hyperplastic lymph nodes: Cell-cycle–related genes	5	11468180	Altered apoptosis pathways in mantle cell lymphoma detected by oligonucleotide microarray	patient samples	mantle cell lymphoma	blood		yes	0.99426	yes	0.996916
14749371_7	Selected genes up-regulated in invasive Tif-Fos cells-Transcription factors	6	14749371	Invasion of normal human fibroblasts induced by v-Fos is independent of proliferation, immortalization, and the tumor suppressors p16INK4a and p53	model system	v-FOS expression in human diploid fibroblasts	soft tissue		yes	0.994059
12054511_9	Regulated genes in both 697-Neo and 697-Bcl-2 cells following DEX treatment: Late response - Transcriptional regulation	6	12054511	Analysis of gene expression patterns during glucocorticoid-induced apoptosis using oligonucleotide arrays	model system	pre-B leukemia	blood		yes	0.993864
12696063_2	List of the Most Significant Genes and Associated P-Values-t(8;21) reduced expression	5	12696063	Genome-wide analysis of acute myeloid leukemia with normal karyotype reveals a unique pattern of homeobox gene expression distinct from those with translocation-mediated fusion events	patient samples	acute myeloid leukemia	blood		yes	0.992733
12086872_1	Genes Selected by Tstats/CFS for Relapse: T ALL	6	12086872	Classification, subtype discovery, and prediction of outcome in pediatric acute lymphoblastic leukemia by gene expression profiling	patient samples	acute lymphoblastic leukemia	blood		yes	0.991787
11559565_21	genes expressed at higher levels in grade I tumors compared with grade IV tumors: ECM or ECM-associated proteins	7	11559565	Distinctive molecular profiles of high-grade and low-grade gliomas based on oligonucleotide microarray analysis	patient samples	glioblastoma	nervous system		yes	0.990225
11861292_2	The 50 most significantly down-regulated genes in MM in comparison with normal bone marrow PCs	38	11861292	Global gene expression profiling of multiple myeloma, monoclonal gammopathy of undetermined significance, and normal bone marrow plasma cells	patient samples	multiple myeloma	blood		yes	0.98984			yes	0.947689
14562049_3	Selected genes regulated by E2F1 and/or E2Fdb: Hox/Homeobox genes	20	14562049	Mechanisms of transcriptional regulation by Rb-E2F segregate by biological pathway	model system	E2F, p16, pRB target genes in U2OS osteosarcoma cells	soft tissue		yes	0.989678
14517073_4	Genes regulated by HPV-16 E6: Inflammatory/immune response	7	14517073	Microarray analysis identifies differentiation-associated genes regulated by human papillomavirus type 16 E6	model system	HPV16 E6 infected keratinocytes	skin		yes	0.988394
11559565_25	genes expressed at higher levels in grade I tumors compared with grade IV tumors: Cell adhesion/aggregation	7	11559565	Distinctive molecular profiles of high-grade and low-grade gliomas based on oligonucleotide microarray analysis	patient samples	glioblastoma	nervous system		yes	0.98811
12154046_8	differentially expressed genes in MCLs compared with normal B-cell populations: Miscellanous	8	12154046	Mantle cell lymphomas express a distinct genetic signature affecting lymphocyte trafficking and growth regulation as compared with subpopulations of normal human B cells	patient samples	mantle cell lymphoma	blood		yes	0.987579
12149187_2	Genes with the highest PPC:B ratio	8	12149187	Generation of polyclonal plasmablasts from peripheral blood B cells: a normal counterpart of malignant plasmablasts	model system and patient samples	multiple myeloma	blood		yes	0.987334
12460913_8	genes showing changes in expression during integration of HPV16 overall, but without demonstrable changes in the early or late stages of the integration process: decreased	9	12460913	Changes in cervical keratinocyte gene expression associated with integration of human papillomavirus 16	model system	HPV16 gene expression in cervical keratinocytes	uterus		yes	0.986847
14973112_9	Genes up-regulated or down-regulated by one or more of the compounds [ICI, Ral or trans-hydroxytamoxifen (TOT)-1 'mu'M] but not by E2 (10 nM): Gene name [up-regulated by selective estrogen receptor modulators (SERMs) or ICI]a,b	22	14973112	Selective estrogen receptor modulators: discrimination of agonistic versus antagonistic activities by gene expression profiling in breast cancer cells					yes	0.986746
12782787_9	Genes underexpressed in ALLs with t(4;11) and partition these leuemias from other ALLs	23	12782787	Expression profiles of acute lymphoblastic and myeloblastic leukemias with ALL-1 rearrangements	patient samples	acute lymphoblastic leukemia, acute myeloid leukemia	blood		yes	0.986009			yes	0.980654
15046208_2	expression changes in SEG-1 cells following acid exposure: Cell cycle	9	15046208	In vitro acid exposure has a differential effect on apoptotic and proliferative pathways in a Barrett's adenocarcinoma cell line	model system	Barrett's esophagus	esophagus		yes	0.98559	yes	0.987663
14676830_3	Sequences decreased in tumours: Metabolism	9	14676830	Identification of genes associated with tumorigenesis and metastatic potential of hypopharyngeal cancer by microarray analysis	patient samples	Head and neck squamous cell carcinoma	head and neck		yes	0.98553
12970790_6	Genes overexpressed in MCL: Miscellaneous	9	12970790	High level of cannabinoid receptor 1, absence of regulator of G protein signalling 13 and differential expression of Cyclin D1 in mantle cell lymphoma	patient samples	mantle cell lymphoma	blood		yes	0.985265
12827608_3	Genes Specific for “Inflammatory Related” Cluster Cases	10	12827608	Gene expression analysis of human soft tissue leiomyosarcomas	patient samples	leiomyosarcoma	uterus		yes	0.984491
15024077_4	Target genes shared by AML1-ETO, PML-RARalpha, and PLZF-RARalpha: Transcription/chromatin/nuclear proteins	9	15024077	Translocation products in acute myeloid leukemia activate the Wnt signaling pathway in hematopoietic cells	model system	AML1-ETO, PML-RARalpha, or PLZF-RARalpha expression in U937 cells	blood		yes	0.98435	yes	0.989727
11161003_17	Gene Expression Values in Adult Normal Brain (Temporal Lobe) and Glioblastoma Multiforme (GBM): Transcription Factors	8	11161003	Differential gene expression profiling in human brain tumors	patient samples	glioblastoma	nervous system		yes	0.984331
12800151_1	Minimal Set of Informative Genes for Subclassification of AML Subtypes	23	12800151	Molecular characterization of acute leukemias by use of microarray technology	patient samples	acute lymphoblastic leukemia	blood		yes	0.983878
12696063_1	List of the Most Significant Genes and Associated P-Values-t(8;21) overexpression	9	12696063	Genome-wide analysis of acute myeloid leukemia with normal karyotype reveals a unique pattern of homeobox gene expression distinct from those with translocation-mediated fusion events	patient samples	acute myeloid leukemia	blood		yes	0.981602
11710837_3	genes whose expression changed between EGFRvIII- and control cells: Receptors and Ligands	10	11710837	Profile of differentially expressed genes mediated by the type III epidermal growth factor receptor mutation expressed in a small-cell lung cancer cell line	model system	small cell lung cancer	lung		yes	0.980599
12651908_1	Genes Overexpressed in B-CLL	25	12651908	Identification of a global gene expression signature of B-chronic lymphocytic leukemia	patient samples	B-chronic lymphocytic leukemia	blood		yes	0.980369
14522919_16	Summary of genes up-regulated in both MDA-MB-435 and MCF-7 cells after exposure to CDDO: Transcription factor	9	14522919	Activation of peroxisome proliferator-activated receptor gamma by a novel synthetic triterpenoid 2-cyano-3,12-dioxooleana-1,9-dien-28-oic acid induces growth arrest and apoptosis in breast cancer cells	model system	breast cancer	breast		yes	0.979085
12700671_2	Genes upregulated in 12q13-15-overexpressing GBMs	10	12700671	Identification of molecular subtypes of glioblastoma by gene expression profiling	patient samples	glioblastoma	nervous system		yes	0.979008	yes	0.986549
11641787_1	genes/ESTs with modofied expression in EOC (Epithelial Ovarian Cancer)	10	11641787	Microarray analysis of gene expression mirrors the biology of an ovarian cancer model	model system	ovarian carcinomas	ovary		yes	0.978126			yes	0.999871
12947006_2	Genes differentially expressed between MGUS and MM: Cell growth and maintenance	10	12947006	Insights into the multistep transformation of MGUS to myeloma using microarray expression analysis	patient samples	multiple myeloma	blood		yes	0.977753
12657164_1	List of potential biomarker transcripts of metastatic colorectal cancer	11	12657164	Expression profiling of blood samples from an SU5416 Phase III metastatic colorectal cancer clinical trial: a novel strategy for biomarker identification	patient samples	PBMC in colorectal cancer patients	blood		yes	0.976189
15254046_1	Prostate Cancer–Related Gene Expression in Prostate Tissues	11	15254046	Gene expression alterations in prostate cancer predicting tumor aggression and preceding development of malignancy	patient samples	prostate carcinoma	prostate		yes	0.975283
12832699_1	Comparison of absolute gene expression levels in NTERA2 stem cells and purified populations of NTERA2-derived neurons: cluster 1	29	12832699	Transcriptional profiling of neuronal differentiation by human embryonal carcinoma stem cells in vitro	model system	differentiation of neurons from pluripotent human stem cells	nervous system		yes	0.97395
11161003_19	Gene Expression Values in Adult Normal Brain (Temporal Lobe) and Glioblastoma Multiforme (GBM): Unknown	12	11161003	Differential gene expression profiling in human brain tumors	patient samples	glioblastoma	nervous system		yes	0.973528
12163391_6	Gene Transcripts Differentially Expressed Between Nonmalignant Leptomeningeal Tissue and Meningiomas of All WHO Grades: Growth	12	12163391	Molecular characterization of human meningiomas by gene expression profiling using high-density oligonucleotide microarrays	patient samples	meningioma	nervous system		yes	0.973367	yes	0.973657
15208622_1	Upregulated genes expressed at least two fold higher in OSPC compared with USPC	33	15208622	Discrimination between uterine serous papillary carcinomas and ovarian serous papillary tumours by gene expression profiling	patient samples	ovarian serous papillary cancer (OSPC) and uterine serous papillary carcinoma (USPC)	ovary		yes	0.968072
15159021_1	specific genes in PC3 cells treated with EMP for 6, 36, 72 h: Cell cycle, cell growth, and apoptosis	13	15159021	Gene expression profiling reveals novel targets of estramustine phosphate in prostate cancer cells	model system	prostate carcinoma	prostate		yes	0.967907
12648972_1	patterns of expression of the 12 genes selected from hepatocellular carcinoma	12	12648972	Oligonucleotide microarray for prediction of early intrahepatic recurrence of hepatocellular carcinoma after curative resection					yes	0.966985
14963412_1	Upregulated genes expressed in OSPC compared with USPC	33	14963412	ZBP-89-induced apoptosis is p53-independent and requires JNK	model system	gastrointestinal cancer	stomach		yes	0.966502
12473593_5	genes overexpressed in ALR tumors: Leukocyte-related	12	12473593	RANTES expression is a predictor of survival in stage I lung adenocarcinoma	patient samples	lung adenocarcinoma	lung		yes	0.966006
12086890_9	LYL1 high NO-ONCOGENE_GROUP low	15	12086890	Gene expression signatures define novel oncogenic pathways in T cell acute lymphoblastic leukemia	patient samples	T-cell leukemia	blood		yes	0.96426
11836553_1	genes which showed noticeable differences in their expression levels among the 6 ET lines only	14	11836553	Expression analysis of pediatric solid tumor cell lines using oligonucleotide microarrays	model system	Ewing tumors (ETs), neuroblastomas, and malignant melanoma of soft parts	soft tissue		yes	0.963605
11719280_7	Identification of candidate ER target - 24 h: Adhesion protein membranire migration	15	11719280	Identification of novel oestrogen receptor target genes in human ZR75-1 breast cancer cells by expression profiling	model system	breast cancer	breast		yes	0.962675
12800151_2	Minimal Set of Informative Genes for Subclassification of ALL Subtypes	15	12800151	Molecular characterization of acute leukemias by use of microarray technology	patient samples	acute lymphoblastic leukemia	blood		yes	0.95888
11719280_1	Identification of candidate ER target genes - 6 h: Adhesion protein membranire migration	15	11719280	Identification of novel oestrogen receptor target genes in human ZR75-1 breast cancer cells by expression profiling	model system	breast cancer	breast		yes	0.958624
14749371_10	Selected genes down-regulated in invasive Tif-Fos cells-Actin cytoskeleton	15	14749371	Invasion of normal human fibroblasts induced by v-Fos is independent of proliferation, immortalization, and the tumor suppressors p16INK4a and p53	model system	v-FOS expression in human diploid fibroblasts	soft tissue		yes	0.956698
12480690_2	Genes modulated by 2ME2 in MM cells: Apoptosis/survival/drug resistance	16	12480690	Identification of genes regulated by 2-methoxyestradiol (2ME2) in multiple myeloma cells using oligonucleotide arrays	model system	multiple myeloma	blood		yes	0.955129	yes	0.96805
12068005_2	genes in peripheral blood lymphocytes and HTLV-I-infected cells: Kinases and phosphatases	14	12068005	Transcription profile of cells infected with human T-cell leukemia virus type I compared with activated lymphocytes	model system	activated and HTLV-I-infected lymphocytes	blood		yes	0.954501
12208876_1	Pathogenetic Relevance of NF- kappa-B Target Genes for HD and Other Neoplastic Malignancies	17	12208876	Nuclear factor kappaB-dependent gene expression profiling of Hodgkin's disease tumor cells, pathogenetic significance, and link to constitutive signal transducer and activator of transcription 5a activity	model system	Hodgkin lymphoma	blood		yes	0.95099							yes	0.997982
12460913_4	genes for which expression changes in the early stages of the integration of HPV16, with persistence of the change at completion of integration but without additional change between W12p14 and W12p22: decreased	18	12460913	Changes in cervical keratinocyte gene expression associated with integration of human papillomavirus 16	model system	HPV16 gene expression in cervical keratinocytes	uterus		yes	0.94152
11583950_3	Ovary genes	19	11583950	Organ-specific molecular classification of primary lung, colon, and ovarian adenocarcinomas using gene expression profiles	patient samples	lung, colon, ovary adenocarcinoma	lung, colon, ovary		yes	0.938137
12183431_2	Up-regulated genes expressed in clear cell OvCa compared with other histological types: Cell proliferation/differentiation, hormones, receptors	20	12183431	Gene expression in ovarian cancer reflects both morphology and biological behavior, distinguishing clear cell from other poor-prognosis ovarian carcinomas	patient samples	ovarian carcinomas	ovary		yes	0.935209			yes	0.984177			yes	0.996603
12909484_2	Genes differentially expressed between leiomyomata and myometrium: Up-regulated	19	12909484	Distinctive proliferative phase differences in gene expression in human myometrium and leiomyomata	patient samples	leiomyoma	uterus		yes	0.933448			yes	0.999383
14517073_1	Genes regulated by HPV-16 E6: Cell structure/differentiation	21	14517073	Microarray analysis identifies differentiation-associated genes regulated by human papillomavirus type 16 E6	model system	HPV16 E6 infected keratinocytes	skin		yes	0.929673			yes	0.99919
11710837_2	genes whose expression changed between EGFRvIII- and control cells: Cytoskeletal or Adhesion	21	11710837	Profile of differentially expressed genes mediated by the type III epidermal growth factor receptor mutation expressed in a small-cell lung cancer cell line	model system	small cell lung cancer	lung		yes	0.922478	yes	0.939884	yes	0.9793
12086890_8	LYL1 high TAL1 low	23	12086890	Gene expression signatures define novel oncogenic pathways in T cell acute lymphoblastic leukemia	patient samples	T-cell leukemia	blood		yes	0.915693
10737792_1	Induced Genes Regulated by MYC	23	10737792	Expression analysis with oligonucleotide microarrays reveals that MYC regulates genes involved in growth, cell cycle, signaling, and adhesion	model system	MYC in fibroblasts	soft tissue		yes	0.915283	yes	0.932828
12947006_1	Genes differentially expressed in N, MGUS, and MM	23	12947006	Insights into the multistep transformation of MGUS to myeloma using microarray expression analysis	patient samples	multiple myeloma	blood		yes	0.909783
12393520_2	Early differentiation genes: top 50 differentially expressed genes in comparison of CD19-enriched tonsil BCs and CD138-enriched tonsil PCs	49	12393520	Gene expression profiling of human plasma cell differentiation and classification of multiple myeloma based on similarities to distinct stages of late-stage B-cell development	patient samples	multiple myeloma	blood		yes	0.907787	yes	0.998015
12057921_1	Gene Expression in Wilms’ Tumor Mimics: genes involved in DNA replication and repair and cell-cycle control, transcription factors	25	12057921	Gene expression in Wilms' tumor mimics the earliest committed stage in the metanephric mesenchymal-epithelial transition	patient samples	Wilms tumor	kidney		yes	0.901448
12040008_1	Genes Up-Regulated by both Dex and R5020	25	12040008	Overlapping but distinct gene regulation profiles by glucocorticoids and progestins in human breast cancer cells	model system	breast cancer	breast		yes	0.89996
12086890_2	TAL1 high LYL1 low	27	12086890	Gene expression signatures define novel oncogenic pathways in T cell acute lymphoblastic leukemia	patient samples	T-cell leukemia	blood		yes	0.898627
12086890_7	LYL1 high HOX11 low	24	12086890	Gene expression signatures define novel oncogenic pathways in T cell acute lymphoblastic leukemia	patient samples	T-cell leukemia	blood		yes	0.895956
15126339_2	List of top myoepithelial specific genes as determined by Statistical Analysis of Microarrays analysis	28	15126339	Expression profiling of purified normal human luminal and myoepithelial breast cells: identification of novel prognostic markers for breast cancer	patient samples	breast cancer	breast		yes	0.890147			yes	0.997333
15126339_1	List of top luminal-specific specific genes as determined by Statistical Analysis of Microarrays analysis	26	15126339	Expression profiling of purified normal human luminal and myoepithelial breast cells: identification of novel prognostic markers for breast cancer	patient samples	breast cancer	breast		yes	0.890103
14675778_2	Fifty-eight genes overexpressed in HCCs with mt-p53 compared with those with wt-p53	56	14675778	Gene expression profile linked to p53 status in hepatitis C virus-related hepatocellular carcinoma	patient samples	hepatocellular carcinoma	liver		yes	0.887074
12086670_2	SCF/TPA Target Genes - Select Cycloheximide-Resistant Targets: Mitf Independent	28	12086670	Bcl2 regulation by the melanocyte master regulator Mitf modulates lineage survival and melanoma cell viability	model system	melanoma	skin		yes	0.881961
14982844_2	Representative Subset of Genes Overexpressed Selectively in Invasive IPMNs	53	14982844	Gene expression profiling identifies genes associated with invasive intraductal papillary mucinous neoplasms of the pancreas	patient samples	intraductal papillary mucinous neoplasms of the pancreas	pancreas		yes	0.880094	yes	0.988328
12651908_2	Genes Underexpressed in B-CLL	28	12651908	Identification of a global gene expression signature of B-chronic lymphocytic leukemia	patient samples	B-chronic lymphocytic leukemia	blood		yes	0.879125
14737101_1	differentially expressed genes in desmoids from four patients (Pt1–Pt4) compared to their respective fascia: Overexpressed genes	29	14737101	Identification of IGFBP-6 as a significantly downregulated gene by beta-catenin in desmoid tumors	patient samples	Desmoid tumors	soft tissue		yes	0.8787
12096112_2	protein and mRNA where multiple isoforms were present on 2D gels	28	12096112	Discordant protein and mRNA expression in lung adenocarcinomas	patient samples	lung adenocarcinoma	lung		yes	0.877145
15289333_7	Differential Gene Expression of Transcriptional Regulators/Transcription Ffactors/Nuclear Proteins	27	15289333	Expression profiling reveals novel pathways in the transformation of melanocytes to melanomas	patient samples	melanoma	skin		yes	0.875732
12080328_1	Genes expressed more in RCC than in normal kidney	29	12080328	Differential gene expression in renal-cell cancer	patient samples	renal cell carcinoma	kidney		yes	0.871807			yes	0.999875
12930383_2	Genes relatively overexpressed in extramedullary plasmacytomas: Signalling	29	12930383	Insights into extramedullary tumour cell growth revealed by expression profiling of human plasmacytomas and multiple myeloma	patient samples	multiple myeloma (MM), plasma cell leukaemia (PCL) and extramedullary plasmacytoma (EPC)	blood		yes	0.865565
14973077_2	genes showing the greatest increase in expression in NB Ews/Fli-1 infectants	29	14973077	The Ews/Fli-1 fusion gene switches the differentiation program of neuroblastomas to Ewing sarcoma/peripheral primitive neuroectodermal tumors	model system	EWS/FLI expression in neuroblastoma cell lines	nervous system		yes	0.864342
14973077_1	genes showing the greatest decrease in expressio in NBa Ews/Fli-1 infectants	29	14973077	The Ews/Fli-1 fusion gene switches the differentiation program of neuroblastomas to Ewing sarcoma/peripheral primitive neuroectodermal tumors	model system	EWS/FLI expression in neuroblastoma cell lines	nervous system		yes	0.859141
14585372_1	Genes with differential expression correlating with resistance to imatinib in KCL22	36	14585372	Comparative gene expression profile of chronic myeloid leukemia cells innately resistant to imatinib mesylate	model system	Chronic Myeloid Leukemia	blood		yes	0.826675
14749371_16	Selected genes down-regulated in invasive Tif-Fos cells-Signal Transduction	37	14749371	Invasion of normal human fibroblasts induced by v-Fos is independent of proliferation, immortalization, and the tumor suppressors p16INK4a and p53	model system	v-FOS expression in human diploid fibroblasts	soft tissue		yes	0.823437							yes	0.987799
15277215_1	Genes Specifically Up-Regulated in Ovarian Carcinoma Tissue Samples Compared to More than 350 Other Tissue Samples	40	15277215	Differential gene expression in ovarian carcinoma: identification of potential biomarkers	patient samples	ovarian carcinomas	ovary		yes	0.80679	yes	0.833702
14578194_1	Adenocarcinoma	44	14578194	Non-small-cell lung cancer molecular signatures recapitulate lung developmental pathways	patient samples	non-small cell lung cancer	lung		yes	0.799945
12393520_6	v2LDGs: LDGs showing similar expression patterns in bone marrow PC and subsets of MM	44	12393520	Gene expression profiling of human plasma cell differentiation and classification of multiple myeloma based on similarities to distinct stages of late-stage B-cell development	patient samples	multiple myeloma	blood		yes	0.786345	yes	0.811049
12393520_4	vEDGs: EDGs with similar expression patterns in tonsil BCs and all or subsets of MM	45	12393520	Gene expression profiling of human plasma cell differentiation and classification of multiple myeloma based on similarities to distinct stages of late-stage B-cell development	patient samples	multiple myeloma	blood		yes	0.769402	yes	0.950758
12738736_2	Up-regulated in adenoma	40	12738736	Classification of follicular thyroid tumors by molecular signature: results of gene profiling	patient samples	thyroid follicular tumor	thyroid gland		yes	0.768636
14695172_1	Novel highly expressed genes in pancreatic cancer	42	14695172	Highly expressed genes in pancreatic ductal adenocarcinomas: a comprehensive characterization and comparison of the transcription profiles obtained from three major technologies	patient samples	pancreatic cancer	pancreas		yes	0.76201
14973112_4	Genes up-regulated or down-regulated by estradiol (E2, 10 nM) on which ICI (1 'mu'M) acts as an antagonist, but Ral and trans-hydroxytamoxifen (TOT; 1 'mu'M) act as either partial agonists/antagonists or full agonists at one or both times analyzed: Gene n	43	14973112	Selective estrogen receptor modulators: discrimination of agonistic versus antagonistic activities by gene expression profiling in breast cancer cells					yes	0.742598
12095500_1	Genes up-regulated in leiomyoma (L) relative to matched myometrium (M)	47	12095500	Insights from gene arrays on the development and growth regulation of uterine leiomyomata	patient samples	leiomyoma	uterus		yes	0.7389	yes	0.768695	yes	0.999128
15735049_2	All genes obtained by RFR for gene sets of 1 to 100 genes (Table 2)	85	15735049	Gene expression profile of papillary thyroid cancer: sources of variability and diagnostic implications	patient samples	papillary thyroid cancer	thyroid gland		yes	0.730773			yes	0.787094
12086878_1	genes differentially expressed in Prostate tumors	48	12086878	Gene expression correlates of clinical prostate cancer behavior	patient samples	prostate carcinoma	prostate		yes	0.726145			yes	0.924946
12787925_1	A representative list of glycosyl- and sulfotransferase expression of colonic tissues	49	12787925	Glycosyltransferase expression in human colonic tissue examined by oligonucleotide arrays	patient samples	colon cancer	colon		yes	0.722435
11807556_2	Marker Genes: High in Malignant Glioma, low in others	87	11807556	Prediction of central nervous system embryonal tumour outcome based on gene expression	patient samples	medulloblastoma	nervous system		yes	0.711815			yes	0.808746
11807556_1	Marker Genes: High in Medulloblastoma, low in others	91	11807556	Prediction of central nervous system embryonal tumour outcome based on gene expression	patient samples	medulloblastoma	nervous system		yes	0.691601									yes	0.970023
12096112_1	protein and mRNA where only one spot was present on 2D gels	58	12096112	Discordant protein and mRNA expression in lung adenocarcinomas	patient samples	lung adenocarcinoma	lung		yes	0.664428
12782787_3	Genes intersecting (common to) ALLs with t(4;11) vs. pre-B and T cell ALLs and CD10- ALLs vs. pre-B and T cell ALLs: Overexpressed	54	12782787	Expression profiles of acute lymphoblastic and myeloblastic leukemias with ALL-1 rearrangements	patient samples	acute lymphoblastic leukemia, acute myeloid leukemia	blood		yes	0.638669	yes	0.764622
12827608_2	Genes Specific for “Neural Cluster” Cases	60	12827608	Gene expression analysis of human soft tissue leiomyosarcomas	patient samples	leiomyosarcoma	uterus		yes	0.627386			yes	0.888251
11158614_1	Genes encoding candidate secreted proteins overexpressed in carcinomas	69	11158614	Analysis of gene expression profiles in normal and neoplastic ovarian tissue samples identifies candidate molecular markers of epithelial ovarian cancer	patient samples	various tumors	other		yes	0.599612			yes	0.849491
12370817_1	genes that predict human colon tumor expression patterns	75	12370817	Identification of Src transformation fingerprint in human colon cancer	model system	Src in fibroblasts	soft tissue		yes	0.52751	yes	0.656352
12384544_2	Identified MHC class I ligands	76	12384544	Integrated functional genomics approach for the design of patient-individual antitumor vaccines	patient samples	renal cell carcinoma	kidney		yes	0.514625
12925142_2	Selected genes down-regulated by HPE-stimulation of MKN45 cells	139	12925142	The effect of rebamipide on Helicobacter pylori extract-mediated changes of gene expression in gastric epithelial cells	model system	gastric cancer	stomach		yes	0.496066	yes	0.291778
11786909_2	Expression Profiles of Cured and Fatal/Refractory Disease	79	11786909	Diffuse large B-cell lymphoma outcome prediction by gene-expression profiling and supervised machine learning	patient samples	Diffuse large B-cell lymphoma	blood		yes	0.494017
11807556_4	Marker Genes: High in Normal Cerebellum, Low in others	91	11807556	Prediction of central nervous system embryonal tumour outcome based on gene expression	patient samples	medulloblastoma	nervous system		yes	0.448953
14580768_1	Genes with decreased expression in deleted loci	83	14580768	Comprehensive genome-wide comparison of DNA and RNA level scan using microarray technology for identification of candidate cancer-related genes in the HL-60 cell line	model system and patient samples	HL-60 cell line relative to normal leukocytes	blood		yes	0.448929			yes	0.796689
12907629_1	Genes differentially expressed with MYCN in the analysis of all neuroblastic tumors	152	12907629	Genome-wide analysis of gene expression associated with MYCN in human neuroblastoma	model system and patient samples	neuroblastoma	nervous system		yes	0.382919	yes	0.239107
12086853_2	SOM clusters from tet-EF cells: indeterminate probes	108	12086853	The Ewing's sarcoma oncoprotein EWS/FLI induces a p53-dependent growth arrest in primary human fibroblasts	model system	Ewing sarcoma	soft tissue		yes	0.303662
12086853_1	SOM clusters from tet-EF cells: upregulated probes	173	12086853	The Ewing's sarcoma oncoprotein EWS/FLI induces a p53-dependent growth arrest in primary human fibroblasts	model system	Ewing sarcoma	soft tissue		yes	0.270827			yes	0.800207
12875988_1	Clear cell sarcoma	400	12875988	Classification and subtype prediction of adult soft tissue sarcoma by functional genomics	patient samples	adult soft tissue sarcoma	soft tissue		yes	0.0150505
12875988_8	Pleomorphic liposarcoma	417	12875988	Classification and subtype prediction of adult soft tissue sarcoma by functional genomics	patient samples	adult soft tissue sarcoma	soft tissue		yes	0.00804899	yes	0.216939
12875988_3	Fibrosarcoma	395	12875988	Classification and subtype prediction of adult soft tissue sarcoma by functional genomics	patient samples	adult soft tissue sarcoma	soft tissue		yes	0.0031219	yes	0.0350684					yes	0.56498
12473593_1	genes overexpressed in ALR tumors: Cell adhesion molecules/ECM-related	12	12473593	RANTES expression is a predictor of survival in stage I lung adenocarcinoma	patient samples	lung adenocarcinoma	lung						yes	1
12067988_3	Genes differentially regulated in melanoma clones endowed with or devoid of DC phenotypic modulation capacity - Secreted protein: Extracellular matrix	2	12067988	Interferon stimulated gene 15 constitutively produced by melanoma cells induces e-cadherin expression on human dendritic cells	model system	melanoma	skin						yes	0.999999
12074593_1	Overexpressed genes in RSF revealed by gene expression pro&#64257;le analysis	10	12074593	Gene expression profile analysis of rheumatoid synovial fibroblast cultures revealing the overexpression of genes responsible for tumor-like growth of rheumatoid synovium	patient samples	rheumatoid synovial fibroblasts versus normal synovial fibroblasts	soft tissue						yes	0.999998
12500205_13	Progressed HCC Up-regulated: ECM	1	12500205	Expression profiling in multistage hepatocarcinogenesis: identification of HSP70 as a molecular marker of early hepatocellular carcinoma	patient samples	hepatocellular carcinoma	liver						yes	0.999978
12469122_1	Upregulated in metastases	7	12469122	A molecular signature of metastasis in primary solid tumors	patient samples	adenocarcinoma metastases of multiple tumor types	other				yes	0.993536	yes	0.999962
11161003_1	Gene Expression Values in Adult Normal Brain (Temporal Lobe) and Glioblastoma Multiforme (GBM): Angiogenesis	8	11161003	Differential gene expression profiling in human brain tumors	patient samples	glioblastoma	nervous system						yes	0.999941
16144925_4	Genes associated with erlotinib treatment in EGFR-negative tumors. Cytoskeletal protein binding/extracellar matrix protein/cytoskeleton protein	8	16144925	Gene expression patterns and profile changes pre- and post-erlotinib treatment in patients with metastatic breast cancer	patient samples	breast cancer	breast						yes	0.999931
14749371_13	Selected genes down-regulated in invasive Tif-Fos cells-ECM	24	14749371	Invasion of normal human fibroblasts induced by v-Fos is independent of proliferation, immortalization, and the tumor suppressors p16INK4a and p53	model system	v-FOS expression in human diploid fibroblasts	soft tissue						yes	0.999922
16144925_5	Genes associated with erlotinib treatment in EGFR-negative tumors. Serine-type peptidase	2	16144925	Gene expression patterns and profile changes pre- and post-erlotinib treatment in patients with metastatic breast cancer	patient samples	breast cancer	breast						yes	0.999846
11275370_2	Genes differentially expressed between non-tumorigenic and tumorigenic cells: Decreased in tumorigenic cells	14	11275370	Oligonucleotide microarray expression analysis of genes whose expression is correlated with tumorigenic and non-tumorigenic phenotype of HeLa x human fibroblast hybrid cells	model system	HeLa x human fibroblast hybrids	other						yes	0.999776
12404117_8	Genes specifically induced by VD treatment of HL60 cells: Ligand binding or carrier	5	12404117	Gene expression profile of Vitamin D3 treated HL60 cells shows an incomplete molecular phenotypic conversion to monocytes	model system and patient samples	proliferating and VD treated HL60 cells, VD monocytes, CD14+ peripheral monocytes	blood						yes	0.999367
12213815_7	Target genes modulated by p73alpha and p53: Matrix/protease inhibitors	4	12213815	Identification of direct p73 target genes combining DNA microarray and chromatin immunoprecipitation analyses	model system	non-small cell lung cancer	lung						yes	0.999292
11606070_4	Genes Which Discriminate Normal from Malignant Endometrium: Extracellular matrix	6	11606070	Global expression changes of constitutive and hormonally regulated genes during endometrial neoplastic transformation	patient samples	malignant endometrium	uterus						yes	0.99879
14676807_1	Genes among the 99th most highly expressed on average in all patient samples showed a distinct bone-like profile	7	14676807	Gene expression array profile of human osteosarcoma	model system and patient samples	osteosarcoma	soft tissue						yes	0.998721
15139000_2	Leiomyoma versus Myometrium: Extracellular-matrix-related genes	5	15139000	Reduced dermatopontin expression is a molecular link between uterine leiomyomas and keloids	patient samples	leiomyoma	uterus						yes	0.998523
12750249_8	Common targets of p63: Development/metabolism	24	12750249	DeltaNp63alpha and TAp63alpha regulate transcription of genes with distinct biological functions in cancer and development	model system	TAp63alpha and DeltaNp63alpha expression in Saos2 cells	soft tissue						yes	0.99844
11275370_4	Genes detected in differential display: Decreased in CGL3	7	11275370	Oligonucleotide microarray expression analysis of genes whose expression is correlated with tumorigenic and non-tumorigenic phenotype of HeLa x human fibroblast hybrid cells	model system	HeLa x human fibroblast hybrids	other						yes	0.998366
15289333_1	Changes in Receptor Activity. Extracellular matrix, adhesion, tissue remodeling, angiogenesis, migration, cell faith.	28	15289333	Expression profiling reveals novel pathways in the transformation of melanocytes to melanomas	patient samples	melanoma	skin						yes	0.998211
11161003_6	Gene Expression Values in Adult Normal Brain (Temporal Lobe) and Glioblastoma Multiforme (GBM): Cell Surface/Adhesion Molecules	7	11161003	Differential gene expression profiling in human brain tumors	patient samples	glioblastoma	nervous system						yes	0.997969
10737792_2	Repressed Genes Regulated by MYC	8	10737792	Expression analysis with oligonucleotide microarrays reveals that MYC regulates genes involved in growth, cell cycle, signaling, and adhesion	model system	MYC in fibroblasts	soft tissue						yes	0.997408
12054511_13	Regulated genes in both 697-Neo and 697-Bcl-2 cells following DEX treatment: Late response - Metabolism	8	12054511	Analysis of gene expression patterns during glucocorticoid-induced apoptosis using oligonucleotide arrays	model system	pre-B leukemia	blood						yes	0.997046
12154061_4	100 highest ranked differentially expressed genes and functional classification: Cell adhesion, migration, cytoskeleton, and extracellular matrix	10	12154061	Comprehensive gene expression analysis of prostate cancer reveals distinct transcriptional programs associated with metastatic disease	patient samples	prostate carcinoma	prostate						yes	0.996883
11752453_1	Concordantly overexpressed and underexpressed genes in PTC: Cellular adhesion & extracellular matrix	10	11752453	Gene expression in papillary thyroid carcinoma reveals highly consistent profiles	patient samples	Papillary thyroid carcinoma	thyroid gland						yes	0.996738
12356337_15	Cellular and matrix organization and adhesion_Increased in CC: Cellular adhesion molecules	9	12356337	Expression profiling of human renal carcinomas with functional taxonomic analysis	patient samples	renal cell carcinoma	kidney						yes	0.996582
11583950_2	Lung genes	9	11583950	Organ-specific molecular classification of primary lung, colon, and ovarian adenocarcinomas using gene expression profiles	patient samples	lung, colon, ovary adenocarcinoma	lung, colon, ovary						yes	0.996319
12629520_2	genes selected based on differential patterns of gene expression of the 12 NOSEs versus the EOC cell lines: Underexpressed genes	10	12629520	Patterns of expression of chromosome 17 genes in primary cultures of normal ovarian surface epithelia and epithelial ovarian cancer cell lines	model system and patient samples	ovarian carcinomas	ovary						yes	0.995979
12183431_3	Up-regulated genes expressed in clear cell OvCa compared with other histological types: Extracellular matrix, cytoskeletal, cell adhesion	12	12183431	Gene expression in ovarian cancer reflects both morphology and biological behavior, distinguishing clear cell from other poor-prognosis ovarian carcinomas	patient samples	ovarian carcinomas	ovary						yes	0.995439
10783169_3	Analysis of p53-regulated gene: cluster 3	10	10783169	Analysis of p53-regulated gene expression patterns using oligonucleotide arrays	model system	colon cancer	colon						yes	0.995235
14676830_7	Sequences increased in tumours: Tumour invasion and extracellular matrix morphology	11	14676830	Identification of genes associated with tumorigenesis and metastatic potential of hypopharyngeal cancer by microarray analysis	patient samples	Head and neck squamous cell carcinoma	head and neck						yes	0.994619
12937144_1	Genes in Primary Low-Grade and Recurrent High-Grade Gliomas	12	12937144	Characterization of gene expression profiles associated with glioma progression using oligonucleotide-based microarray analysis and real-time reverse transcription-polymerase chain reaction	patient samples	glioma	nervous system				yes	0.998328	yes	0.993707
14706684_2	Genes Down-regulated in Ovarian Cancer Compared with Normal Ovarian Surface Epithelium	18	14706684	Gene expression patterns that characterize advanced stage serous ovarian cancers	patient samples	ovarian carcinomas	ovary						yes	0.989583			yes	0.999933
14676124_1	genes upregulated in Pancreatic Endocrine Neoplasms	52	14676124	Global expression analysis of well-differentiated pancreatic endocrine neoplasms using oligonucleotide microarrays	patient samples	pancreatic endocrine neoplasms	pancreas						yes	0.989223
11466695_1	Known Genes Whose Expression Levels Change in Comparing Hepatocellular Carcinoma with Normal Liver: overexpressed genes	18	11466695	Identification of differentially expressed genes in hepatocellular carcinoma and metastatic liver tumors by oligonucleotide expression profiling	patient samples	colorectal cancer, hepatocellular carcinomas	colon, liver						yes	0.988073
11466695_5	Top Twenty Genes Expressed in Both Hepatocellular Carcinomas and Metastatic Liver Tumors, Not in Normal Liver Tissue	20	11466695	Identification of differentially expressed genes in hepatocellular carcinoma and metastatic liver tumors by oligonucleotide expression profiling	patient samples	colorectal cancer, hepatocellular carcinomas	colon, liver				yes	0.943042	yes	0.98585
11559565_18	genes expressed at higher levels in grade I tumors compared with grade IV tumors: Receptors and signal transduction	17	11559565	Distinctive molecular profiles of high-grade and low-grade gliomas based on oligonucleotide microarray analysis	patient samples	glioblastoma	nervous system						yes	0.985455
12438652_3	Genes Affected by the Dosage of TP53: Pattern 3 (21 genes)	20	12438652	Gene expression profiling of isogenic cells with different TP53 gene dosage reveals numerous genes that are affected by TP53 dosage and identifies CSPG2 as a direct target of p53	model system	colorectal cancer	colon						yes	0.984418
14676830_11	Sequences increased in tumours: Other	20	14676830	Identification of genes associated with tumorigenesis and metastatic potential of hypopharyngeal cancer by microarray analysis	patient samples	Head and neck squamous cell carcinoma	head and neck						yes	0.983745
12505168_1	genes used to predict medulloblastoma outcome	21	12505168	Gene expression monitoring accurately predicts medulloblastoma positive and negative clinical outcomes	patient samples	medulloblastoma	nervous system						yes	0.982658
12384544_1	Genes overexpressed in RCC01	24	12384544	Integrated functional genomics approach for the design of patient-individual antitumor vaccines	patient samples	renal cell carcinoma	kidney						yes	0.9808
12037678_1	genes showing higher expression in tumors with 1pLOH	23	12037678	Distinction in gene expression profiles of oligodendrogliomas with and without allelic loss of 1p	patient samples	oligodendroglial tumors	nervous system						yes	0.979042
12782787_12	Genes most correlated with acute myeloid leukemias (AMLs) carrying ALL-1 rearrangements, compared to other AMLs: Underexpressed	24	12782787	Expression profiles of acute lymphoblastic and myeloblastic leukemias with ALL-1 rearrangements	patient samples	acute lymphoblastic leukemia, acute myeloid leukemia	blood						yes	0.974818
12368205_1	List of Highest Ranked Overexpressed Genes in ACC Compared with Normal Salivary Glands	28	12368205	Large scale molecular analysis identifies genes with altered expression in salivary adenoid cystic carcinoma	model system and patient samples	head and neck cancer	head and neck						yes	0.97378
11329012_2	genes from HCT116 test line following division by average control score	27	11329012	A strategy for disease gene identification through nonsense-mediated mRNA decay inhibition	model system	colon cancer, Sandhoff disease	colon						yes	0.97208
11267935_1	Genes Up-regulated by TGF-beta	30	11267935	Targets of transcriptional regulation by transforming growth factor-beta: expression profile analysis using oligonucleotide arrays	model system	TGFbeta in keratinocytes	skin						yes	0.960222
12393520_3	Late differentiation genes: top 50 differentially expressed genes in comparison of CD138-enriched tonsil PCs and CD138-enriched bone marrow PCs	48	12393520	Gene expression profiling of human plasma cell differentiation and classification of multiple myeloma based on similarities to distinct stages of late-stage B-cell development	patient samples	multiple myeloma	blood				yes	0.80559	yes	0.93852
12095500_2	Genes down-regulated in L relative to M	45	12095500	Insights from gene arrays on the development and growth regulation of uterine leiomyomata	patient samples	leiomyoma	uterus						yes	0.936515
12118101_1	Genes common to three in vitro models of angiogenesis and upregulated in tumor samples compared to normal tissue controls.	120	12118101	In silico data filtering to identify new angiogenesis targets from a large in vitro gene profiling data set	model system	angiogenesis	endothelium				yes	0.682015	yes	0.919879			yes	0.991081
12893766_1	Genes modulated by both PML/RARalpha and PLZF/RARalpha: Down-regulated gene	53	12893766	Comparative analysis of genes regulated by PML/RAR alpha and PLZF/RAR alpha in response to retinoic acid using oligonucleotide arrays	model system	PML/RAR alpha, or PLZF/RAR alpha expression in U937 cells	blood						yes	0.903461			yes	0.979901
15208622_2	Upregulated genes expressed at least two-fold higher in USPC compared with OSPC	59	15208622	Discrimination between uterine serous papillary carcinomas and ovarian serous papillary tumours by gene expression profiling	patient samples	ovarian serous papillary cancer (OSPC) and uterine serous papillary carcinoma (USPC)	ovary				yes	0.764223	yes	0.888603
14963412_2	Upregulated genes expressed in USPC compared with OSPC	59	14963412	ZBP-89-induced apoptosis is p53-independent and requires JNK	model system	gastrointestinal cancer	stomach				yes	0.697302	yes	0.864181
14982844_1	Highly Expressed Genes in IPMNs as Compared with Normal Pancreatic Ductal Epithelium (the highest ranked 100 known genes)	88	14982844	Gene expression profiling identifies genes associated with invasive intraductal papillary mucinous neoplasms of the pancreas	patient samples	intraductal papillary mucinous neoplasms of the pancreas	pancreas				yes	0.560305	yes	0.79281					yes	0.98234
11807556_6	Marker Genes for Classic vs Desmoplastic Medulloblastoma: High in Classic, low in Desmoplastic	169	11807556	Prediction of central nervous system embryonal tumour outcome based on gene expression	patient samples	medulloblastoma	nervous system				yes	0.21973	yes	0.560022
12480690_3	Genes modulated by 2ME2 in MM cells: Endoplasmic reticulum and translation	6	12480690	Identification of genes regulated by 2-methoxyestradiol (2ME2) in multiple myeloma cells using oligonucleotide arrays	model system	multiple myeloma	blood												yes	0.999894
12954334_1	Gene Expression Changes Caused by ImPyLDu86: Downregulated Genes	11	12954334	Sequence specificity, reactivity, and antitumor activity of DNA-alkylating pyrrole-imidazole diamides	model system	lung adenocarcinoma	lung				yes	0.999185							yes	0.999416
11161003_15	Gene Expression Values in Adult Normal Brain (Temporal Lobe) and Glioblastoma Multiforme (GBM): Proto-oncogene/ Oncogene	22	11161003	Differential gene expression profiling in human brain tumors	patient samples	glioblastoma	nervous system												yes	0.998989
12727839_1	Genes correlated with gene expression of ERBB2 and genes located on chromosome 17q	31	12727839	Gene expression profiling detects gene amplification and differentiates tumor types in breast cancer	patient samples	breast cancer	breast				yes	0.98154							yes	0.996654
12874026_1	The first 50 genes, ranked by P, identified by survival analysis to be associated with prostate cancer relapse	37	12874026	Survival analysis of genome-wide gene expression profiles of prostate cancers identifies new prognostic targets of disease relapse	patient samples	prostate carcinoma	prostate												yes	0.995888
12050393_1	Genes in the RSV-regulated chemokine subnode: Chemokines	3	12050393	Identification of NF-kappaB-dependent gene networks in respiratory syncytial virus-infected cells	model system	airway inflammation	blood										yes	1
12067988_1	Genes differentially regulated in melanoma clones endowed with or devoid of DC phenotypic modulation capacity - Secreted protein: Chemokines	2	12067988	Interferon stimulated gene 15 constitutively produced by melanoma cells induces e-cadherin expression on human dendritic cells	model system	melanoma	skin										yes	0.999992
12796364_2	Gene expression changes in DCs cultured with GM-CSF + IFN-alpha-2b versus GM-CSF + IL-4: Chemokines	11	12796364	Gene expression profiling and functional activity of human dendritic cells induced with IFN-alpha-2b: implications for cancer immunotherapy	model system	dendritic cells	blood										yes	0.99999
11306497_1	Transcripts more highly expressed in adenocarcinoma than in paired normal tissue	14	11306497	Transcriptional gene expression profiles of colorectal adenoma, adenocarcinoma, and normal tissue examined by oligonucleotide arrays	patient samples	colon cancer	colon				yes	0.977033					yes	0.999987
12727840_1	Genes involved in ovarian cancer and drug resistance	15	12727840	Molecular description of evolving paclitaxel resistance in the SKOV-3 human ovarian carcinoma cell line	model system	ovarian carcinomas	ovary										yes	0.999974
12050395_1	Cytokine expression of human GC with or without EBV infection in SCID mouse	19	12050395	Interleukin-1beta expression in human gastric carcinoma with Epstein-Barr virus infection	model system	gastric cancer	stomach										yes	0.999955
12154040_9	The 53 most interesting known genes that show up- or down-regulation in CRC when compared with normal colon: Immune system/inflammation	3	12154040	Gene expression in colorectal cancer	patient samples	colorectal cancer	colon										yes	0.999943
12750249_7	Common targets of p63: Growth factors/inhibitors	4	12750249	DeltaNp63alpha and TAp63alpha regulate transcription of genes with distinct biological functions in cancer and development	model system	TAp63alpha and DeltaNp63alpha expression in Saos2 cells	soft tissue										yes	0.999915
12163391_3	Gene Transcripts Differentially Expressed Between Nonmalignant Leptomeningeal Tissue and Meningiomas of All WHO Grades: Hypoxia/stress	4	12163391	Molecular characterization of human meningiomas by gene expression profiling using high-density oligonucleotide microarrays	patient samples	meningioma	nervous system										yes	0.999909
12517795_5	Genes regulated by TA - Induced: Other enzymes	4	12517795	Role of apical caspases and glucocorticoid-regulated genes in glucocorticoid-induced apoptosis of pre-B leukemic cells	model system	pre-B leukemia	blood										yes	0.999895
11593428_5	Carcinogenesis: Ocogenes/suppressors	3	11593428	Oral cancer in vivo gene expression profiling assisted by laser capture microdissection and microarray analysis	patient samples	head and neck tumor	head and neck										yes	0.999889
12393863_1	HGF-induced genes	5	12393863	Hepatocyte growth factor inhibits anoikis by induction of activator protein 1-dependent cyclooxygenase-2. Implication in head and neck squamous cell carcinoma progression	model system	Cox-2 expression in HNSCC cells	head and neck										yes	0.99986
14749371_2	Selected genes up-regulated in invasive Tif-Fos cells-Cell motility	3	14749371	Invasion of normal human fibroblasts induced by v-Fos is independent of proliferation, immortalization, and the tumor suppressors p16INK4a and p53	model system	v-FOS expression in human diploid fibroblasts	soft tissue										yes	0.999844
12404117_7	Genes specifically induced by VD treatment of HL60 cells: Ligand	4	12404117	Gene expression profile of Vitamin D3 treated HL60 cells shows an incomplete molecular phenotypic conversion to monocytes	model system and patient samples	proliferating and VD treated HL60 cells, VD monocytes, CD14+ peripheral monocytes	blood										yes	0.999844
14676830_14	Genes increased in M tumours: Adhesion and motility	7	14676830	Identification of genes associated with tumorigenesis and metastatic potential of hypopharyngeal cancer by microarray analysis	patient samples	Head and neck squamous cell carcinoma	head and neck										yes	0.999709
12941840_5	Genes regulated by paclitaxel, U0126, or paclitaxel plus U0126: Cluster 5	5	12941840	Transcriptional profiling of targets for combination therapy of lung carcinoma with paclitaxel and mitogen-activated protein/extracellular signal-regulated kinase kinase inhibitor	model system	lung adenocarcinoma	lung										yes	0.999685
15024077_2	Target genes shared by AML1-ETO, PML-RARalpha, and PLZF-RARalpha: Cell surface/secreted protein/extracellular matrix	9	15024077	Translocation products in acute myeloid leukemia activate the Wnt signaling pathway in hematopoietic cells	model system	AML1-ETO, PML-RARalpha, or PLZF-RARalpha expression in U937 cells	blood										yes	0.999502
11468180_3	genes whose expression is up-regulated in mantle cell lymphoma compared to hyperplastic lymph nodes: Growth factors/receptors	11	11468180	Altered apoptosis pathways in mantle cell lymphoma detected by oligonucleotide microarray	patient samples	mantle cell lymphoma	blood										yes	0.999394
12941840_12	Genes regulated by paclitaxel, U0126, or paclitaxel plus U0126: Cluster 12	9	12941840	Transcriptional profiling of targets for combination therapy of lung carcinoma with paclitaxel and mitogen-activated protein/extracellular signal-regulated kinase kinase inhibitor	model system	lung adenocarcinoma	lung										yes	0.99932
12183431_1	Up-regulated genes expressed in clear cell OvCa compared with other histological types: Stress response	9	12183431	Gene expression in ovarian cancer reflects both morphology and biological behavior, distinguishing clear cell from other poor-prognosis ovarian carcinomas	patient samples	ovarian carcinomas	ovary										yes	0.999172
12404117_6	Genes specifically induced by VD treatment of HL60 cells: Enzyme	14	12404117	Gene expression profile of Vitamin D3 treated HL60 cells shows an incomplete molecular phenotypic conversion to monocytes	model system and patient samples	proliferating and VD treated HL60 cells, VD monocytes, CD14+ peripheral monocytes	blood										yes	0.999027
11880635_1	List of genes that are increased in tumorigenic BPH cells, which are also present in primary human prostate tumors, but not in normal epithelial tissue pools	12	11880635	Expression profiling of a human cell line model of prostatic cancer reveals a direct involvement of interferon signaling in prostate tumor progression	model system	prostate hyperplasia	prostate										yes	0.998472
12473593_14	genes overexpressed in ALR tumors: Metabolism/Protein synthesis	15	12473593	RANTES expression is a predictor of survival in stage I lung adenocarcinoma	patient samples	lung adenocarcinoma	lung										yes	0.998418
11161003_7	Gene Expression Values in Adult Normal Brain (Temporal Lobe) and Glioblastoma Multiforme (GBM): Cytokines/Cytokines Receptors	30	11161003	Differential gene expression profiling in human brain tumors	patient samples	glioblastoma	nervous system										yes	0.990725
12618198_1	List of 45 discriminatory genes of oral epithelium cancer	41	12618198	Genomic dissection for characterization of cancerous oral epithelium tissues using transcription profiling	patient samples	head and neck cancer	head and neck										yes	0.98951
12057920_2	Genes Underexpressed in Prostate Cancer	44	12057920	Decrease and gain of gene expression are equally discriminatory markers for prostate carcinoma: a gene expression analysis on total and microdissected prostate tissue	patient samples	prostate carcinoma	prostate										yes	0.984225
12068005_3	genes in peripheral blood lymphocytes and HTLV-I-infected cells: Receptors and signaling molecules	54	12068005	Transcription profile of cells infected with human T-cell leukemia virus type I compared with activated lymphocytes	model system	activated and HTLV-I-infected lymphocytes	blood										yes	0.976925
11966535_1	Selected genes up-regulated by H. pylori infection of AGS cells	88	11966535	Screening of gene expression profiles in gastric epithelial cells induced by Helicobacter pylori using microarray analysis	model system	gastric cancer	stomach				yes	0.560157					yes	0.95333
11966535_2	Selected genes down-regulated by H. pylori infection of AGS cells	87	11966535	Screening of gene expression profiles in gastric epithelial cells induced by Helicobacter pylori using microarray analysis	model system	gastric cancer	stomach				yes	0.533228					yes	0.949892
12874028_1	DNA replication/repair (n = 18)	17	12874028	Molecular phenotype of spontaneously arising 4N (G2-tetraploid) intermediates of neoplastic progression in Barrett's esophagus	model system and patient samples	Barrett's esophagus	esophagus				yes	0.999988
11466613_22	Gene fold changes of SW480-ADH cells after exposure to 1&#945;,25(OH)2D3 for 48 h: DNA/cell cycle	8	11466613	Expression profiling of glucocorticoid-treated T-ALL cell lines: rapid repression of multiple genes involved in RNA-, protein- and nucleotide synthesis	model system	T-lymphocytic leukemia	blood				yes	0.999988
14578194_3	Large cell	59	14578194	Non-small-cell lung cancer molecular signatures recapitulate lung developmental pathways	patient samples	non-small cell lung cancer	lung				yes	0.999984
11559565_3	genes expressed at higher levels in grade IV tumors compared with grade I tumors: Transcription/translation regulation	4	11559565	Distinctive molecular profiles of high-grade and low-grade gliomas based on oligonucleotide microarray analysis	patient samples	glioblastoma	nervous system				yes	0.999971
12468598_4	specific genes in PC3 cells treated with genistein for 6, 36, or 72 h.: Cell Cycle, Cell growth, and Apoptosis	13	12468598	Gene expression profiles of genistein-treated PC3 prostate cancer cells	model system	genistein effects on PC3 cells (prostate cancer)	prostate				yes	0.999945
12438580_1	Representative cellular genes activated by BZLF1 expression	5	12438580	The Epstein-Barr virus immediate-early protein BZLF1 induces expression of E2F-1 and other proteins involved in cell cycle progression in primary keratinocytes and gastric carcinoma cells	model system	EBV BZLF1 protein in keratinocytes	skin				yes	0.999942
11161003_5	Gene Expression Values in Adult Normal Brain (Temporal Lobe) and Glioblastoma Multiforme (GBM): Cell Cycle Regulators	7	11161003	Differential gene expression profiling in human brain tumors	patient samples	glioblastoma	nervous system				yes	0.99976
11710837_6	genes whose expression changed between EGFRvIII- and control cells:Signal Transduction	8	11710837	Profile of differentially expressed genes mediated by the type III epidermal growth factor receptor mutation expressed in a small-cell lung cancer cell line	model system	small cell lung cancer	lung				yes	0.99957
11468180_2	genes whose expression is up-regulated in mantle cell lymphoma compared to hyperplastic lymph nodes: Cell-cycle–related genes	10	11468180	Altered apoptosis pathways in mantle cell lymphoma detected by oligonucleotide microarray	patient samples	mantle cell lymphoma	blood				yes	0.999259
11559565_7	genes expressed at higher levels in grade IV tumors compared with grade I tumors: Protein degradation	2	11559565	Distinctive molecular profiles of high-grade and low-grade gliomas based on oligonucleotide microarray analysis	patient samples	glioblastoma	nervous system				yes	0.999175
14522919_1	Summary of genes down-regulated in both MDA-MB-435 and MCF-7 cells after exposure to CDDO: Cell cycle	3	14522919	Activation of peroxisome proliferator-activated receptor gamma by a novel synthetic triterpenoid 2-cyano-3,12-dioxooleana-1,9-dien-28-oic acid induces growth arrest and apoptosis in breast cancer cells	model system	breast cancer	breast				yes	0.998836
10783169_7	Analysis of p53-regulated gene: cluster 7	13	10783169	Analysis of p53-regulated gene expression patterns using oligonucleotide arrays	model system	colon cancer	colon				yes	0.998576
12716427_4	Gene expression changes identified: Cell growth/proliferation	3	12716427	Co-ordinate transcriptional regulation of dopamine synthesis genes by alpha-synuclein in human neuroblastoma cell lines	model system	neuroblastoma, Parkinsons disease	nervous system				yes	0.998548
14734464_1	List of 55 genes differentially expressed between responders and nonresponders, grouped by gene function: Cell cycle/Cell proliferation	4	14734464	Pharmacogenomic analysis of cytogenetic response in chronic myeloid leukemia patients treated with imatinib	patient samples	Chronic Myeloid Leukemia	blood				yes	0.998047
12791645_4	most differentially expressed genes in a comparison of stroma stimulation and IL-6 response: Down-regulated	4	12791645	Gene profiling of a myeloma cell line reveals similarities and unique signatures among IL-6 response, N-ras-activating mutations, and coculture with bone marrow stromal cells	model system	multiple myeloma	blood				yes	0.997476
12391224_4	Genes up-regulated in Raji vs RJ2.2.5: Cell cycle and cell structure related	4	12391224	Modulation of gene expression by the MHC class II transactivator	model system	B-cell lines	blood				yes	0.997414
12086890_6	HOX11 high NO-ONCOGENE_GROUP low	4	12086890	Gene expression signatures define novel oncogenic pathways in T cell acute lymphoblastic leukemia	patient samples	T-cell leukemia	blood				yes	0.99735
12874028_5	Mitosis (n = 42) / Chromatin organization (n = 20)	16	12874028	Molecular phenotype of spontaneously arising 4N (G2-tetraploid) intermediates of neoplastic progression in Barrett's esophagus	model system and patient samples	Barrett's esophagus	esophagus				yes	0.997238
14522919_7	Summary of genes down-regulated in both MDA-MB-435 and MCF-7 cells after exposure to CDDO: Cytoskeleton/cell adhesion	5	14522919	Activation of peroxisome proliferator-activated receptor gamma by a novel synthetic triterpenoid 2-cyano-3,12-dioxooleana-1,9-dien-28-oic acid induces growth arrest and apoptosis in breast cancer cells	model system	breast cancer	breast				yes	0.997071
14695344_3	Differentially Expressed Genes of NM-2C5 and M-4A4 Cells Using RAP-Array: Up-regulated in NM-2C5	5	14695344	Detection of differentially expressed genes in an isogenic breast metastasis model using RNA arbitrarily primed-polymerase chain reaction coupled with array hybridization (RAP-array)	model system	breast cancer	breast				yes	0.996613
12154061_3	100 highest ranked differentially expressed genes and functional classification: Transcriptional regulation, chromatin modification, RNA processing and protein synthesis and modification	18	12154061	Comprehensive gene expression analysis of prostate cancer reveals distinct transcriptional programs associated with metastatic disease	patient samples	prostate carcinoma	prostate				yes	0.996382
12460888_1	genes in the MU and DFCI	6	12460888	Multiple genes in human 20q13 chromosomal region are involved in an advanced prostate cancer xenograft	patient samples	prostate carcinoma	prostate				yes	0.994823
12629520_1	genes selected based on differential patterns of gene expression of the 12 NOSEs versus the EOC cell lines: Overexpressed genes	22	12629520	Patterns of expression of chromosome 17 genes in primary cultures of normal ovarian surface epithelia and epithelial ovarian cancer cell lines	model system and patient samples	ovarian carcinomas	ovary				yes	0.994485
12874028_2	G1-S transition (n = 8)	7	12874028	Molecular phenotype of spontaneously arising 4N (G2-tetraploid) intermediates of neoplastic progression in Barrett's esophagus	model system and patient samples	Barrett's esophagus	esophagus				yes	0.992893
15277215_2	Genes Up-Regulated in Ovarian Carcinoma Tissue Samples with Limited Expression in Other Tissues	24	15277215	Differential gene expression in ovarian carcinoma: identification of potential biomarkers	patient samples	ovarian carcinomas	ovary				yes	0.991816
12483528_2	Temporal expression pro®les of androgen regulated genes in LNCaP-Down-regulated genes	8	12483528	Androgen-induced expression of endoplasmic reticulum (ER) stress response genes in prostate cancer cells	model system	prostate carcinoma	prostate				yes	0.988494
14973112_3	Genes up-regulated or down-regulated by estradiol (E2, 10 nM) on which ICI (1 'mu'M) acts as an antagonist, but Ral and trans-hydroxytamoxifen (TOT; 1 'mu'M) act as either partial agonists/antagonists or full agonists at one or both times analyzed: Gene n	9	14973112	Selective estrogen receptor modulators: discrimination of agonistic versus antagonistic activities by gene expression profiling in breast cancer cells							yes	0.9867
12874028_7	Other (n = 14)	10	12874028	Molecular phenotype of spontaneously arising 4N (G2-tetraploid) intermediates of neoplastic progression in Barrett's esophagus	model system and patient samples	Barrett's esophagus	esophagus				yes	0.986104
12480690_1	Genes modulated by 2ME2 in MM cells: Growth/proliferation and cell adhesion	11	12480690	Identification of genes regulated by 2-methoxyestradiol (2ME2) in multiple myeloma cells using oligonucleotide arrays	model system	multiple myeloma	blood				yes	0.984115
15277230_1	Potentially Biological Relevant Genes in Sporadic Parathyroid Neoplasia: Adenoma	11	15277230	Molecular classification of parathyroid neoplasia by gene expression profiling	patient samples	sporadic parathyroid neoplasia	thyroid gland				yes	0.982545
11861292_1	The 30 most differentially expressed genes in a comparison of MM1 and MM4 subgroups	28	11861292	Global gene expression profiling of multiple myeloma, monoclonal gammopathy of undetermined significance, and normal bone marrow plasma cells	patient samples	multiple myeloma	blood				yes	0.981622
12086890_5	HOX11 high LYL1 low	12	12086890	Gene expression signatures define novel oncogenic pathways in T cell acute lymphoblastic leukemia	patient samples	T-cell leukemia	blood				yes	0.979007
11468180_1	genes whose expression is up-regulated in mantle cell lymphoma compared to hyperplastic lymph nodes: Transcription factors	14	11468180	Altered apoptosis pathways in mantle cell lymphoma detected by oligonucleotide microarray	patient samples	mantle cell lymphoma	blood				yes	0.974107
11559565_1	genes expressed at higher levels in grade IV tumors compared with grade I tumors: DNA repair/replication/maintenance	12	11559565	Distinctive molecular profiles of high-grade and low-grade gliomas based on oligonucleotide microarray analysis	patient samples	glioblastoma	nervous system				yes	0.974061
14973112_1	Genes up-regulated or down-regulated by estradiol (E2; 10 nM) on which ICI, Ral and trans-hydroxytamoxifen (TOT) (1 'mu'M) all act as full or partial antagonists of the E2 response (i.e., reverse the E2 gene stimulation or the E2 gene inhibition) at one o	15	14973112	Selective estrogen receptor modulators: discrimination of agonistic versus antagonistic activities by gene expression profiling in breast cancer cells							yes	0.973459
11161003_8	Gene Expression Values in Adult Normal Brain (Temporal Lobe) and Glioblastoma Multiforme (GBM): Cytoskeletal Elements	37	11161003	Differential gene expression profiling in human brain tumors	patient samples	glioblastoma	nervous system				yes	0.970484
14562049_2	Selected genes regulated by E2F1 and/or E2Fdb: Replication factors	15	14562049	Mechanisms of transcriptional regulation by Rb-E2F segregate by biological pathway	model system	E2F, p16, pRB target genes in U2OS osteosarcoma cells	soft tissue				yes	0.968206
14578194_4	Squamous	47	14578194	Non-small-cell lung cancer molecular signatures recapitulate lung developmental pathways	patient samples	non-small cell lung cancer	lung				yes	0.951201
14520708_1	Gene expression linked to sensitivity to berberine: correlated positively with ID50	19	14520708	Identification of common or distinct genes related to antitumor activities of a medicinal herb and its major component by oligonucleotide microarray	model system	pancreatic cancer	pancreas				yes	0.948924
12163391_9	Gene Transcripts Differentially Expressed Between WHO Grade I and WHO Grades II and III Meningiomas	24	12163391	Molecular characterization of human meningiomas by gene expression profiling using high-density oligonucleotide microarrays	patient samples	meningioma	nervous system				yes	0.928955
11707567_1	gene expression analysis of 186 human carcinomas from the lung	140	11707567	Classification of human lung carcinomas by mRNA expression profiling reveals distinct adenocarcinoma subclasses	patient samples	lung adenocarcinoma	lung				yes	0.909666
12782787_11	Genes most correlated with acute myeloid leukemias (AMLs) carrying ALL-1 rearrangements, compared to other AMLs: Overexpressed	36	12782787	Expression profiles of acute lymphoblastic and myeloblastic leukemias with ALL-1 rearrangements	patient samples	acute lymphoblastic leukemia, acute myeloid leukemia	blood				yes	0.8616
12782787_14	Genes most correlated with ALLs and AMLs carrying ALL-1 rearrangements, compared to other ALLs and AMLs: Overexpressed	38	12782787	Expression profiles of acute lymphoblastic and myeloblastic leukemias with ALL-1 rearrangements	patient samples	acute lymphoblastic leukemia, acute myeloid leukemia	blood				yes	0.844279
14992916_1	Gene Expression in Adenocarcinomas Versus Normal Esophageal and Normal Gastric Mucosal Controls	40	14992916	Gene expression profiles in esophageal adenocarcinoma	patient samples	esophageal adenocarcinoma	esophagus				yes	0.843217
12393520_5	v1LDGs: LDGs showing similar expression patterns in tonsil PCs and all or subsets of MM	46	12393520	Gene expression profiling of human plasma cell differentiation and classification of multiple myeloma based on similarities to distinct stages of late-stage B-cell development	patient samples	multiple myeloma	blood				yes	0.82189
12468598_1	Gene expression in PC3 cells treated with genistein for 6, 36, or 72 h in cluster 1	48	12468598	Gene expression profiles of genistein-treated PC3 prostate cancer cells	model system	genistein effects on PC3 cells (prostate cancer)	prostate				yes	0.812869
12483528_1	Temporal expression pro®les of androgen regulated genes in LNCaP-Up-regulated genes (4threefold)	50	12483528	Androgen-induced expression of endoplasmic reticulum (ER) stress response genes in prostate cancer cells	model system	prostate carcinoma	prostate				yes	0.792755
12601020_5	Downregulated Gene Expression by RA Treatment in Weri-Rb-1 Cells: 48 hours	52	12601020	Gene expression networks underlying retinoic acid-induced differentiation of human retinoblastoma cells	model system	retinoblastoma	nervous system				yes	0.773899
11562467_1	genes that provide estrogen receptor (ER) discrimination	93	11562467	Predicting the clinical status of human breast cancer by using gene expression profiles	patient samples	breast cancer	breast				yes	0.511098
12154046_5	differentially expressed genes in MCLs compared with normal B-cell populations: Antigen presentation	3	12154046	Mantle cell lymphomas express a distinct genetic signature affecting lymphocyte trafficking and growth regulation as compared with subpopulations of normal human B cells	patient samples	mantle cell lymphoma	blood
12149187_3	Genes with the highest B:PPC ratio	10	12149187	Generation of polyclonal plasmablasts from peripheral blood B cells: a normal counterpart of malignant plasmablasts	model system and patient samples	multiple myeloma	blood
12154046_1	differentially expressed genes in MCLs compared with normal B-cell populations: Differentiation	7	12154046	Mantle cell lymphomas express a distinct genetic signature affecting lymphocyte trafficking and growth regulation as compared with subpopulations of normal human B cells	patient samples	mantle cell lymphoma	blood
12154046_3	differentially expressed genes in MCLs compared with normal B-cell populations: Oncogenes	10	12154046	Mantle cell lymphomas express a distinct genetic signature affecting lymphocyte trafficking and growth regulation as compared with subpopulations of normal human B cells	patient samples	mantle cell lymphoma	blood
12154040_6	The 53 most interesting known genes that show up- or down-regulation in CRC when compared with normal colon: Transport	3	12154040	Gene expression in colorectal cancer	patient samples	colorectal cancer	colon
12154040_7	The 53 most interesting known genes that show up- or down-regulation in CRC when compared with normal colon: Cell adhesion	5	12154040	Gene expression in colorectal cancer	patient samples	colorectal cancer	colon
12154046_4	differentially expressed genes in MCLs compared with normal B-cell populations: Metastasis and angiogenesis	7	12154046	Mantle cell lymphomas express a distinct genetic signature affecting lymphocyte trafficking and growth regulation as compared with subpopulations of normal human B cells	patient samples	mantle cell lymphoma	blood
12154040_8	The 53 most interesting known genes that show up- or down-regulation in CRC when compared with normal colon: Membrane & protein trafficking (Golgi/ER associated)	3	12154040	Gene expression in colorectal cancer	patient samples	colorectal cancer	colon
12154040_5	The 53 most interesting known genes that show up- or down-regulation in CRC when compared with normal colon: Proteases	3	12154040	Gene expression in colorectal cancer	patient samples	colorectal cancer	colon
12154040_13	The 53 most interesting known genes that show up- or down-regulation in CRC when compared with normal colon: Metabolism	17	12154040	Gene expression in colorectal cancer	patient samples	colorectal cancer	colon
12154040_4	The 53 most interesting known genes that show up- or down-regulation in CRC when compared with normal colon: Transcription	1	12154040	Gene expression in colorectal cancer	patient samples	colorectal cancer	colon
12154040_1	The 53 most interesting known genes that show up- or down-regulation in CRC when compared with normal colon: Cell cycle	1	12154040	Gene expression in colorectal cancer	patient samples	colorectal cancer	colon
12154040_3	The 53 most interesting known genes that show up- or down-regulation in CRC when compared with normal colon: Apoptosis	1	12154040	Gene expression in colorectal cancer	patient samples	colorectal cancer	colon
12154040_2	The 53 most interesting known genes that show up- or down-regulation in CRC when compared with normal colon: Growth/proliferation/differentiation	4	12154040	Gene expression in colorectal cancer	patient samples	colorectal cancer	colon
12154040_14	The 46 most interesting hypothetical proteins from ESTs (predicted functions) that show up- or down-regulation in CRC when compared with normal colon	37	12154040	Gene expression in colorectal cancer	patient samples	colorectal cancer	colon
12154040_11	The 53 most interesting known genes that show up- or down-regulation in CRC when compared with normal colon: Membrane proteins	1	12154040	Gene expression in colorectal cancer	patient samples	colorectal cancer	colon
12154040_10	The 53 most interesting known genes that show up- or down-regulation in CRC when compared with normal colon: Kinase/phosphorylase	4	12154040	Gene expression in colorectal cancer	patient samples	colorectal cancer	colon
12068005_4	genes in peripheral blood lymphocytes and HTLV-I-infected cells: Transcription	20	12068005	Transcription profile of cells infected with human T-cell leukemia virus type I compared with activated lymphocytes	model system	activated and HTLV-I-infected lymphocytes	blood
12086670_4	SCF/TPA Target Genes - Select Cycloheximide-Sensitive Targets: Mitf Independent	7	12086670	Bcl2 regulation by the melanocyte master regulator Mitf modulates lineage survival and melanoma cell viability	model system	melanoma	skin
12086670_3	SCF/TPA Target Genes - Select Cycloheximide-Sensitive Targets: Mitf Dependent	10	12086670	Bcl2 regulation by the melanocyte master regulator Mitf modulates lineage survival and melanoma cell viability	model system	melanoma	skin
12086670_1	SCF/TPA Target Genes - Select Cycloheximide-Resistant Targets: Mitf Dependent	15	12086670	Bcl2 regulation by the melanocyte master regulator Mitf modulates lineage survival and melanoma cell viability	model system	melanoma	skin
12080328_2	Genes expressed less in RCC than in normal kidney	14	12080328	Differential gene expression in renal-cell cancer	patient samples	renal cell carcinoma	kidney
12086872_5	Genes Selected by Tstats/CFS for Relapse: Others	18	12086872	Classification, subtype discovery, and prediction of outcome in pediatric acute lymphoblastic leukemia by gene expression profiling	patient samples	acute lymphoblastic leukemia	blood
12086872_3	Genes Selected by Tstats/CFS for Relapse: TEL-AML1	6	12086872	Classification, subtype discovery, and prediction of outcome in pediatric acute lymphoblastic leukemia by gene expression profiling	patient samples	acute lymphoblastic leukemia	blood
12067988_9	Genes differentially regulated in melanoma clones endowed with or devoid of DC phenotypic modulation capacity - Membrane proteins: Type II	3	12067988	Interferon stimulated gene 15 constitutively produced by melanoma cells induces e-cadherin expression on human dendritic cells	model system	melanoma	skin
12067988_7	Genes differentially regulated in melanoma clones endowed with or devoid of DC phenotypic modulation capacity - Membrane proteins	5	12067988	Interferon stimulated gene 15 constitutively produced by melanoma cells induces e-cadherin expression on human dendritic cells	model system	melanoma	skin
12067988_5	Genes differentially regulated in melanoma clones endowed with or devoid of DC phenotypic modulation capacity - IFN-induced: Nuclear bodies	1	12067988	Interferon stimulated gene 15 constitutively produced by melanoma cells induces e-cadherin expression on human dendritic cells	model system	melanoma	skin
12074593_2	Downregulated genes in RSF revealed by gene expression pro&#64257;le analysis	2	12074593	Gene expression profile analysis of rheumatoid synovial fibroblast cultures revealing the overexpression of genes responsible for tumor-like growth of rheumatoid synovium	patient samples	rheumatoid synovial fibroblasts versus normal synovial fibroblasts	soft tissue
12086890_3	TAL high NO-ONCOGENE_GROUP low	3	12086890	Gene expression signatures define novel oncogenic pathways in T cell acute lymphoblastic leukemia	patient samples	T-cell leukemia	blood
12124329_1	Genes highly overexpressed in lung cancer cell lines	16	12124329	Combined use of oligonucleotide and tissue microarrays identifies cancer/testis antigens as biomarkers in lung carcinoma	model system	lung adenocarcinoma	lung
12124323_1	Thirty-one genes up-regulated in HBV-associated HCC	29	12124323	Comparison of gene expression profiles between hepatitis B virus- and hepatitis C virus-infected hepatocellular carcinoma by oligonucleotide microarray data on the basis of a supervised learning method	patient samples	hepatocellular carcinoma	liver
12105272_1	Genes that classify Acute myeloid leukemia (AML)	13	12105272	Acute myeloid leukemias with reciprocal rearrangements can be distinguished by specific gene expression profiles	patient samples	acute myeloid leukemia	blood
12086890_4	HOX11 high TAL1 low	13	12086890	Gene expression signatures define novel oncogenic pathways in T cell acute lymphoblastic leukemia	patient samples	T-cell leukemia	blood
12086872_2	Genes Selected by Tstats/CFS for Relapse: Hyperdiploid >50	17	12086872	Classification, subtype discovery, and prediction of outcome in pediatric acute lymphoblastic leukemia by gene expression profiling	patient samples	acute lymphoblastic leukemia	blood
12086890_12	NO-ONCOGENE high LYL1 low	4	12086890	Gene expression signatures define novel oncogenic pathways in T cell acute lymphoblastic leukemia	patient samples	T-cell leukemia	blood
12086890_11	NO-ONCOGENE high TAL1 low	3	12086890	Gene expression signatures define novel oncogenic pathways in T cell acute lymphoblastic leukemia	patient samples	T-cell leukemia	blood
12086890_10	NO-ONCOGENE_GROUP high HOX11 low	1	12086890	Gene expression signatures define novel oncogenic pathways in T cell acute lymphoblastic leukemia	patient samples	T-cell leukemia	blood
12086890_1	TAL1 high HOX11 low	25	12086890	Gene expression signatures define novel oncogenic pathways in T cell acute lymphoblastic leukemia	patient samples	T-cell leukemia	blood
12086872_6	Genes selected by MIT score for secondary AML: TEL-AML1	18	12086872	Classification, subtype discovery, and prediction of outcome in pediatric acute lymphoblastic leukemia by gene expression profiling	patient samples	acute lymphoblastic leukemia	blood
12086872_4	Genes Selected by Tstats/CFS for Relapse: MLL	3	12086872	Classification, subtype discovery, and prediction of outcome in pediatric acute lymphoblastic leukemia by gene expression profiling	patient samples	acute lymphoblastic leukemia	blood
12149187_1	Genes overexpressed in tumor versus normal plasmablastic cells	4	12149187	Generation of polyclonal plasmablasts from peripheral blood B cells: a normal counterpart of malignant plasmablasts	model system and patient samples	multiple myeloma	blood
12391224_3	Genes up-regulated in Raji vs RJ2.2.5: Transcription factors	3	12391224	Modulation of gene expression by the MHC class II transactivator	model system	B-cell lines	blood
12393420_8	Survival pathway induced by integrin in B cells (genes selected by the permutation method): Miscellaneous	13	12393420	Temporal gene expression profile of human precursor B leukemia cells induced by adhesion receptor: identification of pathways regulating B-cell survival	patient samples	pre-B leukemia	blood
12393420_7	Survival pathway induced by integrin in B cells (genes selected by the permutation method): Metabolism	6	12393420	Temporal gene expression profile of human precursor B leukemia cells induced by adhesion receptor: identification of pathways regulating B-cell survival	patient samples	pre-B leukemia	blood
12393420_6	Survival pathway induced by integrin in B cells (genes selected by the permutation method): Ubiquit/trafficking	6	12393420	Temporal gene expression profile of human precursor B leukemia cells induced by adhesion receptor: identification of pathways regulating B-cell survival	patient samples	pre-B leukemia	blood
12393420_5	Survival pathway induced by integrin in B cells (genes selected by the permutation method): Cell cycle/proliferation	3	12393420	Temporal gene expression profile of human precursor B leukemia cells induced by adhesion receptor: identification of pathways regulating B-cell survival	patient samples	pre-B leukemia	blood
12393420_4	Survival pathway induced by integrin in B cells (genes selected by the permutation method): Apoptosis	2	12393420	Temporal gene expression profile of human precursor B leukemia cells induced by adhesion receptor: identification of pathways regulating B-cell survival	patient samples	pre-B leukemia	blood
12393420_3	Survival pathway induced by integrin in B cells (genes selected by the permutation method): Adhesion	7	12393420	Temporal gene expression profile of human precursor B leukemia cells induced by adhesion receptor: identification of pathways regulating B-cell survival	patient samples	pre-B leukemia	blood
12393420_2	Survival pathway induced by integrin in B cells (genes selected by the permutation method): Transcription	6	12393420	Temporal gene expression profile of human precursor B leukemia cells induced by adhesion receptor: identification of pathways regulating B-cell survival	patient samples	pre-B leukemia	blood
12393420_1	Survival pathway induced by integrin in B cells (genes selected by the permutation method): Signal transduction	9	12393420	Temporal gene expression profile of human precursor B leukemia cells induced by adhesion receptor: identification of pathways regulating B-cell survival	patient samples	pre-B leukemia	blood
12391224_9	Genes up-regulated in Raji vs RJ2.2.5: Others	7	12391224	Modulation of gene expression by the MHC class II transactivator	model system	B-cell lines	blood
12391224_8	Genes up-regulated in Raji vs RJ2.2.5: Chromatin remodellers	2	12391224	Modulation of gene expression by the MHC class II transactivator	model system	B-cell lines	blood
12391224_7	Genes up-regulated in Raji vs RJ2.2.5: Receptor/cell-signaling	6	12391224	Modulation of gene expression by the MHC class II transactivator	model system	B-cell lines	blood
12356337_8	Signal Transduction_Decreased in CC: Receptor	13	12356337	Expression profiling of human renal carcinomas with functional taxonomic analysis	patient samples	renal cell carcinoma	kidney
12391224_5	Genes up-regulated in Raji vs RJ2.2.5: Nuclear import, RNA processing/binding	4	12391224	Modulation of gene expression by the MHC class II transactivator	model system	B-cell lines	blood
12404117_1	Genes specifically induced by VD treatment of HL60 cells: Calcium binding	9	12404117	Gene expression profile of Vitamin D3 treated HL60 cells shows an incomplete molecular phenotypic conversion to monocytes	model system and patient samples	proliferating and VD treated HL60 cells, VD monocytes, CD14+ peripheral monocytes	blood
12391224_2	Genes up-regulated in Raji vs RJ2.2.5: Kinases and phosphatases	6	12391224	Modulation of gene expression by the MHC class II transactivator	model system	B-cell lines	blood
12391224_14	Genes down-regulated in Raji vs RJ2.2.5: Others	6	12391224	Modulation of gene expression by the MHC class II transactivator	model system	B-cell lines	blood
12391224_13	Genes down-regulated in Raji vs RJ2.2.5: Ig related	1	12391224	Modulation of gene expression by the MHC class II transactivator	model system	B-cell lines	blood
12391224_12	Genes down-regulated in Raji vs RJ2.2.5: Receptor and proteases	2	12391224	Modulation of gene expression by the MHC class II transactivator	model system	B-cell lines	blood
12391224_11	Genes down-regulated in Raji vs RJ2.2.5: Kinases and phosphatases	2	12391224	Modulation of gene expression by the MHC class II transactivator	model system	B-cell lines	blood
12391224_10	Genes up-regulated in Raji vs RJ2.2.5: Unidentified cDNA clones	5	12391224	Modulation of gene expression by the MHC class II transactivator	model system	B-cell lines	blood
12391224_1	Genes up-regulated in Raji vs RJ2.2.5: MHC genes	9	12391224	Modulation of gene expression by the MHC class II transactivator	model system	B-cell lines	blood
12368205_2	List of Highest Ranked Overexpressed Genes in Normal Major Salivary Glands	18	12368205	Large scale molecular analysis identifies genes with altered expression in salivary adenoid cystic carcinoma	model system and patient samples	head and neck cancer	head and neck
12183653_1	Genes significantly affected by K2-5F induction	1	12183653	Selective inhibition of P-glycoprotein expression in multidrug-resistant tumor cells by a designed transcriptional regulator	model system	breast cancer	breast
12391224_6	Genes up-regulated in Raji vs RJ2.2.5: Enzymes	8	12391224	Modulation of gene expression by the MHC class II transactivator	model system	B-cell lines	blood
12404117_5	Genes specifically induced by VD treatment of HL60 cells: DNA binding	2	12404117	Gene expression profile of Vitamin D3 treated HL60 cells shows an incomplete molecular phenotypic conversion to monocytes	model system and patient samples	proliferating and VD treated HL60 cells, VD monocytes, CD14+ peripheral monocytes	blood
12456497_1	Differentially expressed genes in CD38+ vs CD38- B-CLL patients	10	12456497	Expression of ribosomal and translation-associated genes is correlated with a favorable clinical course in chronic lymphocytic leukemia	patient samples	B-cell chronic lymphocytic leukemia	blood
12438652_7	Genes Affected by the Dosage of TP53: Known targets	2	12438652	Gene expression profiling of isogenic cells with different TP53 gene dosage reveals numerous genes that are affected by TP53 dosage and identifies CSPG2 as a direct target of p53	model system	colorectal cancer	colon
12438652_6	Genes Affected by the Dosage of TP53: Pattern 6 (2 genes)	1	12438652	Gene expression profiling of isogenic cells with different TP53 gene dosage reveals numerous genes that are affected by TP53 dosage and identifies CSPG2 as a direct target of p53	model system	colorectal cancer	colon
12438652_5	Genes Affected by the Dosage of TP53: Pattern 5 (2 genes)	2	12438652	Gene expression profiling of isogenic cells with different TP53 gene dosage reveals numerous genes that are affected by TP53 dosage and identifies CSPG2 as a direct target of p53	model system	colorectal cancer	colon
12438652_2	Genes Affected by the Dosage of TP53: Pattern 2 (1 gene)	1	12438652	Gene expression profiling of isogenic cells with different TP53 gene dosage reveals numerous genes that are affected by TP53 dosage and identifies CSPG2 as a direct target of p53	model system	colorectal cancer	colon
12438652_1	Genes Affected by the Dosage of TP53: Pattern 1 (6 genes)	4	12438652	Gene expression profiling of isogenic cells with different TP53 gene dosage reveals numerous genes that are affected by TP53 dosage and identifies CSPG2 as a direct target of p53	model system	colorectal cancer	colon
12404117_9	Genes specifically induced by VD treatment of HL60 cells: Nucleic acid binding	1	12404117	Gene expression profile of Vitamin D3 treated HL60 cells shows an incomplete molecular phenotypic conversion to monocytes	model system and patient samples	proliferating and VD treated HL60 cells, VD monocytes, CD14+ peripheral monocytes	blood
12404117_4	Genes specifically induced by VD treatment of HL60 cells: Defense/immunity protein	10	12404117	Gene expression profile of Vitamin D3 treated HL60 cells shows an incomplete molecular phenotypic conversion to monocytes	model system and patient samples	proliferating and VD treated HL60 cells, VD monocytes, CD14+ peripheral monocytes	blood
12404117_3	Genes specifically induced by VD treatment of HL60 cells: Cell surface antigen	5	12404117	Gene expression profile of Vitamin D3 treated HL60 cells shows an incomplete molecular phenotypic conversion to monocytes	model system and patient samples	proliferating and VD treated HL60 cells, VD monocytes, CD14+ peripheral monocytes	blood
12404117_2	Genes specifically induced by VD treatment of HL60 cells: Cell cycle regulator	4	12404117	Gene expression profile of Vitamin D3 treated HL60 cells shows an incomplete molecular phenotypic conversion to monocytes	model system and patient samples	proliferating and VD treated HL60 cells, VD monocytes, CD14+ peripheral monocytes	blood
12404117_17	Genes specifically induced by VD treatment of HL60 cells: Molecular function unknown.F	23	12404117	Gene expression profile of Vitamin D3 treated HL60 cells shows an incomplete molecular phenotypic conversion to monocytes	model system and patient samples	proliferating and VD treated HL60 cells, VD monocytes, CD14+ peripheral monocytes	blood
12404117_16	Genes specifically induced by VD treatment of HL60 cells: Transporter	1	12404117	Gene expression profile of Vitamin D3 treated HL60 cells shows an incomplete molecular phenotypic conversion to monocytes	model system and patient samples	proliferating and VD treated HL60 cells, VD monocytes, CD14+ peripheral monocytes	blood
12404117_15	Genes specifically induced by VD treatment of HL60 cells: Transcription factor	9	12404117	Gene expression profile of Vitamin D3 treated HL60 cells shows an incomplete molecular phenotypic conversion to monocytes	model system and patient samples	proliferating and VD treated HL60 cells, VD monocytes, CD14+ peripheral monocytes	blood
12404117_14	Genes specifically induced by VD treatment of HL60 cells: Structural protein	1	12404117	Gene expression profile of Vitamin D3 treated HL60 cells shows an incomplete molecular phenotypic conversion to monocytes	model system and patient samples	proliferating and VD treated HL60 cells, VD monocytes, CD14+ peripheral monocytes	blood
12404117_13	Genes specifically induced by VD treatment of HL60 cells: Signal transducer	1	12404117	Gene expression profile of Vitamin D3 treated HL60 cells shows an incomplete molecular phenotypic conversion to monocytes	model system and patient samples	proliferating and VD treated HL60 cells, VD monocytes, CD14+ peripheral monocytes	blood
12404117_12	Genes specifically induced by VD treatment of HL60 cells: Receptor	6	12404117	Gene expression profile of Vitamin D3 treated HL60 cells shows an incomplete molecular phenotypic conversion to monocytes	model system and patient samples	proliferating and VD treated HL60 cells, VD monocytes, CD14+ peripheral monocytes	blood
12404117_11	Genes specifically induced by VD treatment of HL60 cells: Protein phosphatase	2	12404117	Gene expression profile of Vitamin D3 treated HL60 cells shows an incomplete molecular phenotypic conversion to monocytes	model system and patient samples	proliferating and VD treated HL60 cells, VD monocytes, CD14+ peripheral monocytes	blood
12404117_10	Genes specifically induced by VD treatment of HL60 cells: Protein kinase	2	12404117	Gene expression profile of Vitamin D3 treated HL60 cells shows an incomplete molecular phenotypic conversion to monocytes	model system and patient samples	proliferating and VD treated HL60 cells, VD monocytes, CD14+ peripheral monocytes	blood
12356337_7	Signal Transduction_Decreased in CC: Ligand	4	12356337	Expression profiling of human renal carcinomas with functional taxonomic analysis	patient samples	renal cell carcinoma	kidney
12163391_8	Gene Transcripts Differentially Expressed Between Nonmalignant Leptomeningeal Tissue and Meningiomas of All WHO Grades: Miscellaneous	10	12163391	Molecular characterization of human meningiomas by gene expression profiling using high-density oligonucleotide microarrays	patient samples	meningioma	nervous system
12213815_10	Target genes modulated by p73alpha and p53: Redox/metalloproteins	1	12213815	Identification of direct p73 target genes combining DNA microarray and chromatin immunoprecipitation analyses	model system	non-small cell lung cancer	lung
12213815_1	Target genes modulated by p73alpha and p53: Cell cycle	6	12213815	Identification of direct p73 target genes combining DNA microarray and chromatin immunoprecipitation analyses	model system	non-small cell lung cancer	lung
12050393_2	Genes in the RSV-regulated chemokine subnode: Interferon signaling	3	12050393	Identification of NF-kappaB-dependent gene networks in respiratory syncytial virus-infected cells	model system	airway inflammation	blood
12183431_7	Up-regulated genes expressed in clear cell OvCa compared with other histological types: Function not well elucidated	2	12183431	Gene expression in ovarian cancer reflects both morphology and biological behavior, distinguishing clear cell from other poor-prognosis ovarian carcinomas	patient samples	ovarian carcinomas	ovary
12183431_6	Up-regulated genes expressed in clear cell OvCa compared with other histological types: Transporters, carriers, trafficking	4	12183431	Gene expression in ovarian cancer reflects both morphology and biological behavior, distinguishing clear cell from other poor-prognosis ovarian carcinomas	patient samples	ovarian carcinomas	ovary
12183431_5	Up-regulated genes expressed in clear cell OvCa compared with other histological types: Metabolism, catabolism	15	12183431	Gene expression in ovarian cancer reflects both morphology and biological behavior, distinguishing clear cell from other poor-prognosis ovarian carcinomas	patient samples	ovarian carcinomas	ovary
12183431_4	Up-regulated genes expressed in clear cell OvCa compared with other histological types: Proteases, protease inhibitors, enzyme inhibitors	6	12183431	Gene expression in ovarian cancer reflects both morphology and biological behavior, distinguishing clear cell from other poor-prognosis ovarian carcinomas	patient samples	ovarian carcinomas	ovary
12356337_9	Signal Transduction_Decreased in CC: Receptor binding protein	2	12356337	Expression profiling of human renal carcinomas with functional taxonomic analysis	patient samples	renal cell carcinoma	kidney
12213815_3	Target genes modulated by p73alpha and p53: Tumor suppressor/apoptosis	7	12213815	Identification of direct p73 target genes combining DNA microarray and chromatin immunoprecipitation analyses	model system	non-small cell lung cancer	lung
12163391_7	Gene Transcripts Differentially Expressed Between Nonmalignant Leptomeningeal Tissue and Meningiomas of All WHO Grades: Transcription	3	12163391	Molecular characterization of human meningiomas by gene expression profiling using high-density oligonucleotide microarrays	patient samples	meningioma	nervous system
12163391_5	Gene Transcripts Differentially Expressed Between Nonmalignant Leptomeningeal Tissue and Meningiomas of All WHO Grades: Cytoskeletal/ECM	4	12163391	Molecular characterization of human meningiomas by gene expression profiling using high-density oligonucleotide microarrays	patient samples	meningioma	nervous system
12163391_2	Gene Transcripts Differentially Expressed Between Nonmalignant Leptomeningeal Tissue and Meningiomas of All WHO Grades: Apoptotic	3	12163391	Molecular characterization of human meningiomas by gene expression profiling using high-density oligonucleotide microarrays	patient samples	meningioma	nervous system
12163391_1	Gene Transcripts Differentially Expressed Between Nonmalignant Leptomeningeal Tissue and Meningiomas of All WHO Grades: Vascular/endothelial	12	12163391	Molecular characterization of human meningiomas by gene expression profiling using high-density oligonucleotide microarrays	patient samples	meningioma	nervous system
12154061_6	100 highest ranked differentially expressed genes and functional classification: Unclassified	4	12154061	Comprehensive gene expression analysis of prostate cancer reveals distinct transcriptional programs associated with metastatic disease	patient samples	prostate carcinoma	prostate
12154061_5	100 highest ranked differentially expressed genes and functional classification: Metabolism, biosynthesis, and molecular transport	13	12154061	Comprehensive gene expression analysis of prostate cancer reveals distinct transcriptional programs associated with metastatic disease	patient samples	prostate carcinoma	prostate
12154061_2	100 highest ranked differentially expressed genes and functional classification: Signaling and signal transduction	15	12154061	Comprehensive gene expression analysis of prostate cancer reveals distinct transcriptional programs associated with metastatic disease	patient samples	prostate carcinoma	prostate
12154046_7	differentially expressed genes in MCLs compared with normal B-cell populations: Neuroimmunology	7	12154046	Mantle cell lymphomas express a distinct genetic signature affecting lymphocyte trafficking and growth regulation as compared with subpopulations of normal human B cells	patient samples	mantle cell lymphoma	blood
12356337_11	Signal Transduction_Decreased in CC: Nuclear factor	1	12356337	Expression profiling of human renal carcinomas with functional taxonomic analysis	patient samples	renal cell carcinoma	kidney
12356337_6	Signal Transduction_Increased in CC: Other signaling activities	1	12356337	Expression profiling of human renal carcinomas with functional taxonomic analysis	patient samples	renal cell carcinoma	kidney
12356337_4	Signal Transduction_Increased in CC: Cytosolic factor	20	12356337	Expression profiling of human renal carcinomas with functional taxonomic analysis	patient samples	renal cell carcinoma	kidney
12356337_3	Signal Transduction_Increased in CC: Receptor binding protein	3	12356337	Expression profiling of human renal carcinomas with functional taxonomic analysis	patient samples	renal cell carcinoma	kidney
12356337_21	Cellular and matrix organization and adhesion_Decreased in CC: Organization of muscle fibers	4	12356337	Expression profiling of human renal carcinomas with functional taxonomic analysis	patient samples	renal cell carcinoma	kidney
12356337_20	Cellular and matrix organization and adhesion_Decreased in CC: Cellular adhesion molecules	6	12356337	Expression profiling of human renal carcinomas with functional taxonomic analysis	patient samples	renal cell carcinoma	kidney
12356337_2	Signal Transduction_Increased in CC: Receptor	12	12356337	Expression profiling of human renal carcinomas with functional taxonomic analysis	patient samples	renal cell carcinoma	kidney
12356337_19	Cellular and matrix organization and adhesion_Decreased in CC: Organization of the plasma membrane	1	12356337	Expression profiling of human renal carcinomas with functional taxonomic analysis	patient samples	renal cell carcinoma	kidney
12356337_18	Cellular and matrix organization and adhesion_Decreased in CC: Organization of the cytoskeleton	4	12356337	Expression profiling of human renal carcinomas with functional taxonomic analysis	patient samples	renal cell carcinoma	kidney
12356337_17	Cellular and matrix organization and adhesion_Decreased in CC: Inner membrane organization	1	12356337	Expression profiling of human renal carcinomas with functional taxonomic analysis	patient samples	renal cell carcinoma	kidney
12356337_16	Cellular and matrix organization and adhesion_Decreased in CC: Extra cellular matrix	4	12356337	Expression profiling of human renal carcinomas with functional taxonomic analysis	patient samples	renal cell carcinoma	kidney
12356337_14	Cellular and matrix organization and adhesion_Increased in CC: Organization of the cytoskeleton	3	12356337	Expression profiling of human renal carcinomas with functional taxonomic analysis	patient samples	renal cell carcinoma	kidney
12213815_11	Target genes modulated by p73alpha and p53: Others/unknown	20	12213815	Identification of direct p73 target genes combining DNA microarray and chromatin immunoprecipitation analyses	model system	non-small cell lung cancer	lung
12213815_2	Target genes modulated by p73alpha and p53: DNA repair	3	12213815	Identification of direct p73 target genes combining DNA microarray and chromatin immunoprecipitation analyses	model system	non-small cell lung cancer	lung
12356337_10	Signal Transduction_Decreased in CC: Cytosolic factor	12	12356337	Expression profiling of human renal carcinomas with functional taxonomic analysis	patient samples	renal cell carcinoma	kidney
12356337_1	Signal Transduction_Increased in CC: Ligand	5	12356337	Expression profiling of human renal carcinomas with functional taxonomic analysis	patient samples	renal cell carcinoma	kidney
12237917_2	Genes Down-regulated in Oral Squamous Cell Carcinoma	18	12237917	Transcriptional expression profiles of oral squamous cell carcinomas	patient samples	oral squamous cell carcinoma	head and neck
12213815_9	Target genes modulated by p73alpha and p53: Transcription factor	5	12213815	Identification of direct p73 target genes combining DNA microarray and chromatin immunoprecipitation analyses	model system	non-small cell lung cancer	lung
12213815_8	Target genes modulated by p73alpha and p53: Metabolism/protein degradation	7	12213815	Identification of direct p73 target genes combining DNA microarray and chromatin immunoprecipitation analyses	model system	non-small cell lung cancer	lung
12213815_6	Target genes modulated by p73alpha and p53: Signaling	8	12213815	Identification of direct p73 target genes combining DNA microarray and chromatin immunoprecipitation analyses	model system	non-small cell lung cancer	lung
12213815_5	Target genes modulated by p73alpha and p53: Receptor	2	12213815	Identification of direct p73 target genes combining DNA microarray and chromatin immunoprecipitation analyses	model system	non-small cell lung cancer	lung
12213815_4	Target genes modulated by p73alpha and p53: Growth factor/growth regulator	4	12213815	Identification of direct p73 target genes combining DNA microarray and chromatin immunoprecipitation analyses	model system	non-small cell lung cancer	lung
12356337_13	Cellular and matrix organization and adhesion_Increased in CC: Inner membrane organization	1	12356337	Expression profiling of human renal carcinomas with functional taxonomic analysis	patient samples	renal cell carcinoma	kidney
11466613_24	Gene fold changes of SW480-ADH cells after exposure to 1&#945;,25(OH)2D3 for 48 h: Chanels and transporters	3	11466613	Expression profiling of glucocorticoid-treated T-ALL cell lines: rapid repression of multiple genes involved in RNA-, protein- and nucleotide synthesis	model system	T-lymphocytic leukemia	blood
11466695_4	Genes Whose Expression Levels Change in Comparing Metastatic Liver Carcinomas to Normal Liver: underexpressed genes	18	11466695	Identification of differentially expressed genes in hepatocellular carcinoma and metastatic liver tumors by oligonucleotide expression profiling	patient samples	colorectal cancer, hepatocellular carcinomas	colon, liver
11466695_3	Genes Whose Expression Levels Change in Comparing Metastatic Liver Carcinomas to Normal Liver: overexpressed genes	16	11466695	Identification of differentially expressed genes in hepatocellular carcinoma and metastatic liver tumors by oligonucleotide expression profiling	patient samples	colorectal cancer, hepatocellular carcinomas	colon, liver
11466695_2	Known Genes Whose Expression Levels Change in Comparing Hepatocellular Carcinoma with Normal Liver: underexpressed genes	16	11466695	Identification of differentially expressed genes in hepatocellular carcinoma and metastatic liver tumors by oligonucleotide expression profiling	patient samples	colorectal cancer, hepatocellular carcinomas	colon, liver
11466613_9	Gene fold changes of SW480-ADH cells after exposure to l&#945;,25(OH)2D3 for 4 h: DNA/cell cycle	5	11466613	Expression profiling of glucocorticoid-treated T-ALL cell lines: rapid repression of multiple genes involved in RNA-, protein- and nucleotide synthesis	model system	T-lymphocytic leukemia	blood
11466613_8	Gene fold changes of SW480-ADH cells after exposure to l&#945;,25(OH)2D3 for 4 h: Metabolism/redox	8	11466613	Expression profiling of glucocorticoid-treated T-ALL cell lines: rapid repression of multiple genes involved in RNA-, protein- and nucleotide synthesis	model system	T-lymphocytic leukemia	blood
11466613_7	Gene fold changes of SW480-ADH cells after exposure to l&#945;,25(OH)2D3 for 4 h: Apoptosis	4	11466613	Expression profiling of glucocorticoid-treated T-ALL cell lines: rapid repression of multiple genes involved in RNA-, protein- and nucleotide synthesis	model system	T-lymphocytic leukemia	blood
11466613_6	Gene fold changes of SW480-ADH cells after exposure to l&#945;,25(OH)2D3 for 4 h: Proteases and related	7	11466613	Expression profiling of glucocorticoid-treated T-ALL cell lines: rapid repression of multiple genes involved in RNA-, protein- and nucleotide synthesis	model system	T-lymphocytic leukemia	blood
11466613_5	Gene fold changes of SW480-ADH cells after exposure to l&#945;,25(OH)2D3 for 4 h: Receptors and related	4	11466613	Expression profiling of glucocorticoid-treated T-ALL cell lines: rapid repression of multiple genes involved in RNA-, protein- and nucleotide synthesis	model system	T-lymphocytic leukemia	blood
11466613_4	Gene fold changes of SW480-ADH cells after exposure to l&#945;,25(OH)2D3 for 4 h: Kinases and related	6	11466613	Expression profiling of glucocorticoid-treated T-ALL cell lines: rapid repression of multiple genes involved in RNA-, protein- and nucleotide synthesis	model system	T-lymphocytic leukemia	blood
11466613_3	Gene fold changes of SW480-ADH cells after exposure to l&#945;,25(OH)2D3 for 4 h: GTPases and related	5	11466613	Expression profiling of glucocorticoid-treated T-ALL cell lines: rapid repression of multiple genes involved in RNA-, protein- and nucleotide synthesis	model system	T-lymphocytic leukemia	blood
11466613_27	Gene fold changes of LS-174T cells after exposure to 1alpha,25(OH)2D3 for 48 h: Repressed genes	2	11466613	Expression profiling of glucocorticoid-treated T-ALL cell lines: rapid repression of multiple genes involved in RNA-, protein- and nucleotide synthesis	model system	T-lymphocytic leukemia	blood
12050393_4	Genes in the RSV-regulated chemokine subnode: NF- B signaling	3	12050393	Identification of NF-kappaB-dependent gene networks in respiratory syncytial virus-infected cells	model system	airway inflammation	blood
11468180_4	genes whose expression is up-regulated in mantle cell lymphoma compared to hyperplastic lymph nodes: Signal proteins and others	14	11468180	Altered apoptosis pathways in mantle cell lymphoma detected by oligonucleotide microarray	patient samples	mantle cell lymphoma	blood
11466613_23	Gene fold changes of SW480-ADH cells after exposure to 1&#945;,25(OH)2D3 for 48 h: RNA/translation	9	11466613	Expression profiling of glucocorticoid-treated T-ALL cell lines: rapid repression of multiple genes involved in RNA-, protein- and nucleotide synthesis	model system	T-lymphocytic leukemia	blood
11466613_21	Gene fold changes of SW480-ADH cells after exposure to 1&#945;,25(OH)2D3 for 48 h: Metabolism/redox	11	11466613	Expression profiling of glucocorticoid-treated T-ALL cell lines: rapid repression of multiple genes involved in RNA-, protein- and nucleotide synthesis	model system	T-lymphocytic leukemia	blood
11466613_20	Gene fold changes of SW480-ADH cells after exposure to 1&#945;,25(OH)2D3 for 48 h: Apoptosis	9	11466613	Expression profiling of glucocorticoid-treated T-ALL cell lines: rapid repression of multiple genes involved in RNA-, protein- and nucleotide synthesis	model system	T-lymphocytic leukemia	blood
11466613_2	Gene fold changes of SW480-ADH cells after exposure to l&#945;,25(OH)2D3 for 4 h: Cytoskeleton/adhesion extracellular matrix	10	11466613	Expression profiling of glucocorticoid-treated T-ALL cell lines: rapid repression of multiple genes involved in RNA-, protein- and nucleotide synthesis	model system	T-lymphocytic leukemia	blood
11466613_19	Gene fold changes of SW480-ADH cells after exposure to 1&#945;,25(OH)2D3 for 48 h: Proteases and related	9	11466613	Expression profiling of glucocorticoid-treated T-ALL cell lines: rapid repression of multiple genes involved in RNA-, protein- and nucleotide synthesis	model system	T-lymphocytic leukemia	blood
11466613_18	Gene fold changes of SW480-ADH cells after exposure to 1&#945;,25(OH)2D3 for 48 h: Receptors and related	7	11466613	Expression profiling of glucocorticoid-treated T-ALL cell lines: rapid repression of multiple genes involved in RNA-, protein- and nucleotide synthesis	model system	T-lymphocytic leukemia	blood
11466613_17	Gene fold changes of SW480-ADH cells after exposure to 1&#945;,25(OH)2D3 for 48 h: Phosphatases	3	11466613	Expression profiling of glucocorticoid-treated T-ALL cell lines: rapid repression of multiple genes involved in RNA-, protein- and nucleotide synthesis	model system	T-lymphocytic leukemia	blood
11466613_16	Gene fold changes of SW480-ADH cells after exposure to 1&#945;,25(OH)2D3 for 48 h: Kinases and related	3	11466613	Expression profiling of glucocorticoid-treated T-ALL cell lines: rapid repression of multiple genes involved in RNA-, protein- and nucleotide synthesis	model system	T-lymphocytic leukemia	blood
11466613_15	Gene fold changes of SW480-ADH cells after exposure to 1&#945;,25(OH)2D3 for 48 h: GTPases and related	12	11466613	Expression profiling of glucocorticoid-treated T-ALL cell lines: rapid repression of multiple genes involved in RNA-, protein- and nucleotide synthesis	model system	T-lymphocytic leukemia	blood
11466613_14	Gene fold changes of SW480-ADH cells after exposure to 1&#945;,25(OH)2D3 for 48 h: Cytoskeleton/adhesion/extracellular matrix	12	11466613	Expression profiling of glucocorticoid-treated T-ALL cell lines: rapid repression of multiple genes involved in RNA-, protein- and nucleotide synthesis	model system	T-lymphocytic leukemia	blood
11466613_13	Gene fold changes of SW480-ADH cells after exposure to 1&#945;,25(OH)2D3 for 48 h: Transcription and related	16	11466613	Expression profiling of glucocorticoid-treated T-ALL cell lines: rapid repression of multiple genes involved in RNA-, protein- and nucleotide synthesis	model system	T-lymphocytic leukemia	blood
11466613_12	Gene fold changes of SW480-ADH cells after exposure to l&#945;,25(OH)2D3 for 4 h: Others	12	11466613	Expression profiling of glucocorticoid-treated T-ALL cell lines: rapid repression of multiple genes involved in RNA-, protein- and nucleotide synthesis	model system	T-lymphocytic leukemia	blood
11466613_26	Gene fold changes of LS-174T cells after exposure to 1alpha,25(OH)2D3 for 48 h: Induced genes	10	11466613	Expression profiling of glucocorticoid-treated T-ALL cell lines: rapid repression of multiple genes involved in RNA-, protein- and nucleotide synthesis	model system	T-lymphocytic leukemia	blood
11559565_13	genes expressed at higher levels in grade IV tumors compared with grade I tumors: Nuclear transport	1	11559565	Distinctive molecular profiles of high-grade and low-grade gliomas based on oligonucleotide microarray analysis	patient samples	glioblastoma	nervous system
11559565_5	genes expressed at higher levels in grade IV tumors compared with grade I tumors: Apoptosis inhibition	2	11559565	Distinctive molecular profiles of high-grade and low-grade gliomas based on oligonucleotide microarray analysis	patient samples	glioblastoma	nervous system
11559565_4	genes expressed at higher levels in grade IV tumors compared with grade I tumors: Receptors and signal transduction	9	11559565	Distinctive molecular profiles of high-grade and low-grade gliomas based on oligonucleotide microarray analysis	patient samples	glioblastoma	nervous system
11559565_24	genes expressed at higher levels in grade I tumors compared with grade IV tumors: Cytoskeleton	2	11559565	Distinctive molecular profiles of high-grade and low-grade gliomas based on oligonucleotide microarray analysis	patient samples	glioblastoma	nervous system
11559565_23	genes expressed at higher levels in grade I tumors compared with grade IV tumors: Amyloid related	1	11559565	Distinctive molecular profiles of high-grade and low-grade gliomas based on oligonucleotide microarray analysis	patient samples	glioblastoma	nervous system
11559565_22	genes expressed at higher levels in grade I tumors compared with grade IV tumors: Stress response proteins	1	11559565	Distinctive molecular profiles of high-grade and low-grade gliomas based on oligonucleotide microarray analysis	patient samples	glioblastoma	nervous system
11559565_20	genes expressed at higher levels in grade I tumors compared with grade IV tumors: Cytokine	2	11559565	Distinctive molecular profiles of high-grade and low-grade gliomas based on oligonucleotide microarray analysis	patient samples	glioblastoma	nervous system
11559565_19	genes expressed at higher levels in grade I tumors compared with grade IV tumors: Protein degradation regulation	4	11559565	Distinctive molecular profiles of high-grade and low-grade gliomas based on oligonucleotide microarray analysis	patient samples	glioblastoma	nervous system
11559565_17	genes expressed at higher levels in grade I tumors compared with grade IV tumors: Transcription/translation regulation	7	11559565	Distinctive molecular profiles of high-grade and low-grade gliomas based on oligonucleotide microarray analysis	patient samples	glioblastoma	nervous system
11559565_16	genes expressed at higher levels in grade I tumors compared with grade IV tumors: Carrier proteins	1	11559565	Distinctive molecular profiles of high-grade and low-grade gliomas based on oligonucleotide microarray analysis	patient samples	glioblastoma	nervous system
11468180_10	genes whose expression is down-regulated in mantle cell lymphoma compared to hyperplastic lymph nodes: Others	7	11468180	Altered apoptosis pathways in mantle cell lymphoma detected by oligonucleotide microarray	patient samples	mantle cell lymphoma	blood
11559565_14	genes expressed at higher levels in grade IV tumors compared with grade I tumors: Unknown function	1	11559565	Distinctive molecular profiles of high-grade and low-grade gliomas based on oligonucleotide microarray analysis	patient samples	glioblastoma	nervous system
11559565_12	genes expressed at higher levels in grade IV tumors compared with grade I tumors: Mitochondrial proteins	1	11559565	Distinctive molecular profiles of high-grade and low-grade gliomas based on oligonucleotide microarray analysis	patient samples	glioblastoma	nervous system
11559565_11	genes expressed at higher levels in grade IV tumors compared with grade I tumors: Acid-base homeostasis	1	11559565	Distinctive molecular profiles of high-grade and low-grade gliomas based on oligonucleotide microarray analysis	patient samples	glioblastoma	nervous system
11536369_1	Altered Genes IdentiÆed by Image Quant in Different cDNA Expression Array Experiments	45	11536369	Profiling of differentially expressed genes induced by high linear energy transfer radiation in breast epithelial cells	model system	breast cancer	breast
11479199_4	Down-regulated in metastases relative to primaries	8	11479199	Expression profiling reveals hepsin overexpression in prostate cancer	patient samples	prostate carcinoma	prostate
11479199_3	Up-regulated in metastases relative to primaries	2	11479199	Expression profiling reveals hepsin overexpression in prostate cancer	patient samples	prostate carcinoma	prostate
11479199_2	Down-regulated in tumors relative to normal	1	11479199	Expression profiling reveals hepsin overexpression in prostate cancer	patient samples	prostate carcinoma	prostate
11479199_1	Up-regulated in tumors relative to normal	3	11479199	Expression profiling reveals hepsin overexpression in prostate cancer	patient samples	prostate carcinoma	prostate
11468180_7	genes whose expression is down-regulated in mantle cell lymphoma compared to hyperplastic lymph nodes: Kinases	3	11468180	Altered apoptosis pathways in mantle cell lymphoma detected by oligonucleotide microarray	patient samples	mantle cell lymphoma	blood
11468180_6	genes whose expression is down-regulated in mantle cell lymphoma compared to hyperplastic lymph nodes: Retinoid acid–related genes	4	11468180	Altered apoptosis pathways in mantle cell lymphoma detected by oligonucleotide microarray	patient samples	mantle cell lymphoma	blood
11468180_5	genes whose expression is down-regulated in mantle cell lymphoma compared to hyperplastic lymph nodes: Apoptosis-related genes	9	11468180	Altered apoptosis pathways in mantle cell lymphoma detected by oligonucleotide microarray	patient samples	mantle cell lymphoma	blood
11466613_1	Gene fold changes of SW480-ADH cells after exposure to l&#945;,25(OH)2D3 for 4 h: Transcription and related	19	11466613	Expression profiling of glucocorticoid-treated T-ALL cell lines: rapid repression of multiple genes involved in RNA-, protein- and nucleotide synthesis	model system	T-lymphocytic leukemia	blood
11559565_15	genes expressed at higher levels in grade I tumors compared with grade IV tumors: Lipid metabolism	1	11559565	Distinctive molecular profiles of high-grade and low-grade gliomas based on oligonucleotide microarray analysis	patient samples	glioblastoma	nervous system
11161003_13	Gene Expression Values in Adult Normal Brain (Temporal Lobe) and Glioblastoma Multiforme (GBM): Metabolism	8	11161003	Differential gene expression profiling in human brain tumors	patient samples	glioblastoma	nervous system
11466613_11	Gene fold changes of SW480-ADH cells after exposure to l&#945;,25(OH)2D3 for 4 h: Chanels/transporters	3	11466613	Expression profiling of glucocorticoid-treated T-ALL cell lines: rapid repression of multiple genes involved in RNA-, protein- and nucleotide synthesis	model system	T-lymphocytic leukemia	blood
11161003_9	Gene Expression Values in Adult Normal Brain (Temporal Lobe) and Glioblastoma Multiforme (GBM): Growth Factors/Growth Factor Receptors	14	11161003	Differential gene expression profiling in human brain tumors	patient samples	glioblastoma	nervous system
11161003_4	Gene Expression Values in Adult Normal Brain (Temporal Lobe) and Glioblastoma Multiforme (GBM): ATPases	9	11161003	Differential gene expression profiling in human brain tumors	patient samples	glioblastoma	nervous system
11161003_3	Gene Expression Values in Adult Normal Brain (Temporal Lobe) and Glioblastoma Multiforme (GBM): Aquaporins	4	11161003	Differential gene expression profiling in human brain tumors	patient samples	glioblastoma	nervous system
11161003_18	Gene Expression Values in Adult Normal Brain (Temporal Lobe) and Glioblastoma Multiforme (GBM): Miscellaneous	59	11161003	Differential gene expression profiling in human brain tumors	patient samples	glioblastoma	nervous system
11161003_16	Gene Expression Values in Adult Normal Brain (Temporal Lobe) and Glioblastoma Multiforme (GBM): Solute Transporters	16	11161003	Differential gene expression profiling in human brain tumors	patient samples	glioblastoma	nervous system
11181568_3	UC versus Control Sub-Array C	44	11181568	Ulcerative colitis and Crohn's disease: distinctive gene expression profiles and novel susceptibility candidate genes	patient samples	inflammatory bowel disease (IBD), ulcerative colitis (UC) and Crohn's disease (CD)	colon
11161003_14	Gene Expression Values in Adult Normal Brain (Temporal Lobe) and Glioblastoma Multiforme (GBM): Neurotransmitters	18	11161003	Differential gene expression profiling in human brain tumors	patient samples	glioblastoma	nervous system
11161003_12	Gene Expression Values in Adult Normal Brain (Temporal Lobe) and Glioblastoma Multiforme (GBM): Kinases/Phosphatases	21	11161003	Differential gene expression profiling in human brain tumors	patient samples	glioblastoma	nervous system
11161003_11	Gene Expression Values in Adult Normal Brain (Temporal Lobe) and Glioblastoma Multiforme (GBM): Ion Channels	29	11161003	Differential gene expression profiling in human brain tumors	patient samples	glioblastoma	nervous system
11161003_10	Gene Expression Values in Adult Normal Brain (Temporal Lobe) and Glioblastoma Multiforme (GBM): Immune Related	10	11161003	Differential gene expression profiling in human brain tumors	patient samples	glioblastoma	nervous system
10783169_8	Analysis of p53-regulated gene: cluster 8	3	10783169	Analysis of p53-regulated gene expression patterns using oligonucleotide arrays	model system	colon cancer	colon
10783169_6	Analysis of p53-regulated gene: cluster 6	5	10783169	Analysis of p53-regulated gene expression patterns using oligonucleotide arrays	model system	colon cancer	colon
10783169_5	Analysis of p53-regulated gene: cluster 5	6	10783169	Analysis of p53-regulated gene expression patterns using oligonucleotide arrays	model system	colon cancer	colon
10783169_2	Analysis of p53-regulated gene: cluster 2	9	10783169	Analysis of p53-regulated gene expression patterns using oligonucleotide arrays	model system	colon cancer	colon
10783169_1	Analysis of p53-regulated gene: cluster 1	3	10783169	Analysis of p53-regulated gene expression patterns using oligonucleotide arrays	model system	colon cancer	colon
11559565_9	genes expressed at higher levels in grade IV tumors compared with grade I tumors: Cytoskeleton and cytoskeletal	5	11559565	Distinctive molecular profiles of high-grade and low-grade gliomas based on oligonucleotide microarray analysis	patient samples	glioblastoma	nervous system
11437411_8	Novel cytokine induced genes whose expression was not found to be modulated in fibrosarcoma cells: Cluster 2	2	11437411	High density oligonucleotide array analysis of interferon- alpha2a sensitivity and transcriptional response in melanoma cells	model system	melanoma	skin
11437411_6	Assay cytokine modulated gene expression as matched with data obtained in fibrosarcoma cells: Cluster 6	2	11437411	High density oligonucleotide array analysis of interferon- alpha2a sensitivity and transcriptional response in melanoma cells	model system	melanoma	skin
11437411_4	Assay cytokine modulated gene expression as matched with data obtained in fibrosarcoma cells: Cluster 4	5	11437411	High density oligonucleotide array analysis of interferon- alpha2a sensitivity and transcriptional response in melanoma cells	model system	melanoma	skin
11437411_3	Assay cytokine modulated gene expression as matched with data obtained in fibrosarcoma cells: Cluster 3	3	11437411	High density oligonucleotide array analysis of interferon- alpha2a sensitivity and transcriptional response in melanoma cells	model system	melanoma	skin
11437411_2	Assay cytokine modulated gene expression as matched with data obtained in fibrosarcoma cells: Cluster 2	1	11437411	High density oligonucleotide array analysis of interferon- alpha2a sensitivity and transcriptional response in melanoma cells	model system	melanoma	skin
11395378_1	Genes Differentially Expressed in Microdissected Nonmalignant Ductal Epithelial Cells versus Carcinoma in Situ	10	11395378	Expression profiling of ductal carcinoma in situ by laser capture microdissection and high-density oligonucleotide arrays	patient samples	breast cancer	breast
11359902_1	Genes induced more than threefold, confirmed by Northern analysis	6	11359902	PTEN expression causes feedback upregulation of insulin receptor substrate 2	model system	breast cancer	breast
11306497_2	Transcripts were more highly expressed in paired normal tissue than in adenocarcinoma	33	11306497	Transcriptional gene expression profiles of colorectal adenoma, adenocarcinoma, and normal tissue examined by oligonucleotide arrays	patient samples	colon cancer	colon
11466613_10	Gene fold changes of SW480-ADH cells after exposure to l&#945;,25(OH)2D3 for 4 h: RNA/translation	4	11466613	Expression profiling of glucocorticoid-treated T-ALL cell lines: rapid repression of multiple genes involved in RNA-, protein- and nucleotide synthesis	model system	T-lymphocytic leukemia	blood
11275370_3	Genes detected in differential display: Increased in CGL3	8	11275370	Oligonucleotide microarray expression analysis of genes whose expression is correlated with tumorigenic and non-tumorigenic phenotype of HeLa x human fibroblast hybrid cells	model system	HeLa x human fibroblast hybrids	other
11275370_1	Genes differentially expressed between non-tumorigenic and tumorigenic cells: Increased in tumorigenic cells	13	11275370	Oligonucleotide microarray expression analysis of genes whose expression is correlated with tumorigenic and non-tumorigenic phenotype of HeLa x human fibroblast hybrid cells	model system	HeLa x human fibroblast hybrids	other
11221876_2	OCUM-2MLN	9	11221876	Differential gene expression profiles of scirrhous gastric cancer cells with high metastatic potential to peritoneum or lymph nodes
11221876_1	OCUM-2MD3	30	11221876	Differential gene expression profiles of scirrhous gastric cancer cells with high metastatic potential to peritoneum or lymph nodes
11181568_7	CD versus Control Sub-Array C	29	11181568	Ulcerative colitis and Crohn's disease: distinctive gene expression profiles and novel susceptibility candidate genes	patient samples	inflammatory bowel disease (IBD), ulcerative colitis (UC) and Crohn's disease (CD)	colon
11181568_6	CD versus Control Sub-Array B	27	11181568	Ulcerative colitis and Crohn's disease: distinctive gene expression profiles and novel susceptibility candidate genes	patient samples	inflammatory bowel disease (IBD), ulcerative colitis (UC) and Crohn's disease (CD)	colon
11329012_1	genes representing background response to emetine treatment	25	11329012	A strategy for disease gene identification through nonsense-mediated mRNA decay inhibition	model system	colon cancer, Sandhoff disease	colon
11853794_7	Acute lymphoblastic leukaemia Reduced or absent expression: Cell cycle	3	11853794	Relation between resistance of Philadelphia-chromosome-positive acute lymphoblastic leukaemia to the tyrosine kinase inhibitor STI571 and gene-expression profiles: a gene-expression study	patient samples	acute lymphoblastic leukemia	blood
11807556_5	Marker Genes: High in PNET, low in others	87	11807556	Prediction of central nervous system embryonal tumour outcome based on gene expression	patient samples	medulloblastoma	nervous system
12037678_2	List of genes showing lower expression in tumors with 1pLOH	15	12037678	Distinction in gene expression profiles of oligodendrogliomas with and without allelic loss of 1p	patient samples	oligodendroglial tumors	nervous system
12019147_1	beta-catenin regulated genes	5	12019147	Oncogenic beta-catenin is required for bone morphogenetic protein 4 expression in human cancer cells	model system	colon cancer	colon
11861292_3	The 70 most significantly up-regulated genes in MM in comparison with normal bone marrow PCs	63	11861292	Global gene expression profiling of multiple myeloma, monoclonal gammopathy of undetermined significance, and normal bone marrow plasma cells	patient samples	multiple myeloma	blood
11853794_8	Acute lymphoblastic leukaemia Reduced or absent expression: Cytokines/receptors	3	11853794	Relation between resistance of Philadelphia-chromosome-positive acute lymphoblastic leukaemia to the tyrosine kinase inhibitor STI571 and gene-expression profiles: a gene-expression study	patient samples	acute lymphoblastic leukemia	blood
11853794_5	Acute lymphoblastic leukaemia Overexpression: Others	6	11853794	Relation between resistance of Philadelphia-chromosome-positive acute lymphoblastic leukaemia to the tyrosine kinase inhibitor STI571 and gene-expression profiles: a gene-expression study	patient samples	acute lymphoblastic leukemia	blood
11853794_4	Acute lymphoblastic leukaemia Overexpression: Transcription factor	4	11853794	Relation between resistance of Philadelphia-chromosome-positive acute lymphoblastic leukaemia to the tyrosine kinase inhibitor STI571 and gene-expression profiles: a gene-expression study	patient samples	acute lymphoblastic leukemia	blood
11853794_3	Acute lymphoblastic leukaemia Overexpression: Nuclear protein	2	11853794	Relation between resistance of Philadelphia-chromosome-positive acute lymphoblastic leukaemia to the tyrosine kinase inhibitor STI571 and gene-expression profiles: a gene-expression study	patient samples	acute lymphoblastic leukemia	blood
11853794_13	Acute lymphoblastic leukaemia Reduced or absent expression: Others	10	11853794	Relation between resistance of Philadelphia-chromosome-positive acute lymphoblastic leukaemia to the tyrosine kinase inhibitor STI571 and gene-expression profiles: a gene-expression study	patient samples	acute lymphoblastic leukemia	blood
11853794_12	Acute lymphoblastic leukaemia Reduced or absent expression: Transcription factor	6	11853794	Relation between resistance of Philadelphia-chromosome-positive acute lymphoblastic leukaemia to the tyrosine kinase inhibitor STI571 and gene-expression profiles: a gene-expression study	patient samples	acute lymphoblastic leukemia	blood
11853794_11	Acute lymphoblastic leukaemia Reduced or absent expression: Oncogenes	3	11853794	Relation between resistance of Philadelphia-chromosome-positive acute lymphoblastic leukaemia to the tyrosine kinase inhibitor STI571 and gene-expression profiles: a gene-expression study	patient samples	acute lymphoblastic leukemia	blood
11853794_10	Acute lymphoblastic leukaemia Reduced or absent expression: Nuclear protein	1	11853794	Relation between resistance of Philadelphia-chromosome-positive acute lymphoblastic leukaemia to the tyrosine kinase inhibitor STI571 and gene-expression profiles: a gene-expression study	patient samples	acute lymphoblastic leukemia	blood
11853794_1	Acute lymphoblastic leukaemia Overexpression: Enzymes	4	11853794	Relation between resistance of Philadelphia-chromosome-positive acute lymphoblastic leukaemia to the tyrosine kinase inhibitor STI571 and gene-expression profiles: a gene-expression study	patient samples	acute lymphoblastic leukemia	blood
11827948_1	Traditional control genes across datasets (NC160, AML/ALL, Huge index, TPA)	11	11827948	Control genes and variability: absence of ubiquitous reference transcripts in diverse mammalian expression studies	model system and patient samples	leukemia	blood
11559565_6	genes expressed at higher levels in grade IV tumors compared with grade I tumors: Stress response	1	11559565	Distinctive molecular profiles of high-grade and low-grade gliomas based on oligonucleotide microarray analysis	patient samples	glioblastoma	nervous system
11853794_9	Acute lymphoblastic leukaemia Reduced or absent expression: Enzymes	5	11853794	Relation between resistance of Philadelphia-chromosome-positive acute lymphoblastic leukaemia to the tyrosine kinase inhibitor STI571 and gene-expression profiles: a gene-expression study	patient samples	acute lymphoblastic leukemia	blood
12054511_2	Regulated genes in both 697-Neo and 697-Bcl-2 cells following DEX treatment: Early response - Transcriptional regulation	4	12054511	Analysis of gene expression patterns during glucocorticoid-induced apoptosis using oligonucleotide arrays	model system	pre-B leukemia	blood
12067988_12	Genes differentially regulated in melanoma clones endowed with or devoid of DC phenotypic modulation capacity - Intracellular proteins	10	12067988	Interferon stimulated gene 15 constitutively produced by melanoma cells induces e-cadherin expression on human dendritic cells	model system	melanoma	skin
12067988_11	Genes differentially regulated in melanoma clones endowed with or devoid of DC phenotypic modulation capacity - Membrane proteins: Integral membrane proteins	2	12067988	Interferon stimulated gene 15 constitutively produced by melanoma cells induces e-cadherin expression on human dendritic cells	model system	melanoma	skin
12067988_10	Genes differentially regulated in melanoma clones endowed with or devoid of DC phenotypic modulation capacity - Membrane proteins: Type III	1	12067988	Interferon stimulated gene 15 constitutively produced by melanoma cells induces e-cadherin expression on human dendritic cells	model system	melanoma	skin
12057920_1	Genes Overexpressed in Prostate Cancer	53	12057920	Decrease and gain of gene expression are equally discriminatory markers for prostate carcinoma: a gene expression analysis on total and microdissected prostate tissue	patient samples	prostate carcinoma	prostate
12054511_8	Regulated genes in both 697-Neo and 697-Bcl-2 cells following DEX treatment: Late response - Signal transduction	8	12054511	Analysis of gene expression patterns during glucocorticoid-induced apoptosis using oligonucleotide arrays	model system	pre-B leukemia	blood
12054511_7	Regulated genes in both 697-Neo and 697-Bcl-2 cells following DEX treatment: Early response - Cytoskeleton	1	12054511	Analysis of gene expression patterns during glucocorticoid-induced apoptosis using oligonucleotide arrays	model system	pre-B leukemia	blood
12054511_6	Regulated genes in both 697-Neo and 697-Bcl-2 cells following DEX treatment: Early response - Metabolism	1	12054511	Analysis of gene expression patterns during glucocorticoid-induced apoptosis using oligonucleotide arrays	model system	pre-B leukemia	blood
12054511_5	Regulated genes in both 697-Neo and 697-Bcl-2 cells following DEX treatment: Early response - Apoptosis?	1	12054511	Analysis of gene expression patterns during glucocorticoid-induced apoptosis using oligonucleotide arrays	model system	pre-B leukemia	blood
12040008_2	Genes Down-Regulated by both Dex and R5020	11	12040008	Overlapping but distinct gene regulation profiles by glucocorticoids and progestins in human breast cancer cells	model system	breast cancer	breast
12054511_3	Regulated genes in both 697-Neo and 697-Bcl-2 cells following DEX treatment: Early response - Growth arrest	2	12054511	Analysis of gene expression patterns during glucocorticoid-induced apoptosis using oligonucleotide arrays	model system	pre-B leukemia	blood
12054511_14	Regulated genes in both 697-Neo and 697-Bcl-2 cells following DEX treatment: Late response - Cytoskeleton	1	12054511	Analysis of gene expression patterns during glucocorticoid-induced apoptosis using oligonucleotide arrays	model system	pre-B leukemia	blood
12054511_12	Regulated genes in both 697-Neo and 697-Bcl-2 cells following DEX treatment: Late response - Apoptosis?	1	12054511	Analysis of gene expression patterns during glucocorticoid-induced apoptosis using oligonucleotide arrays	model system	pre-B leukemia	blood
12054511_11	Regulated genes in both 697-Neo and 697-Bcl-2 cells following DEX treatment: Late response - Immune response	3	12054511	Analysis of gene expression patterns during glucocorticoid-induced apoptosis using oligonucleotide arrays	model system	pre-B leukemia	blood
12054511_10	Regulated genes in both 697-Neo and 697-Bcl-2 cells following DEX treatment: Late response - Growth arrest	4	12054511	Analysis of gene expression patterns during glucocorticoid-induced apoptosis using oligonucleotide arrays	model system	pre-B leukemia	blood
12054511_1	Regulated genes in both 697-Neo and 697-Bcl-2 cells following DEX treatment: Early response - Signal transduction	10	12054511	Analysis of gene expression patterns during glucocorticoid-induced apoptosis using oligonucleotide arrays	model system	pre-B leukemia	blood
12050393_9	Genes in the RSV-regulated chemokine subnode: Other	6	12050393	Identification of NF-kappaB-dependent gene networks in respiratory syncytial virus-infected cells	model system	airway inflammation	blood
12050393_8	Genes in the RSV-regulated chemokine subnode: Tyrosine kinase	1	12050393	Identification of NF-kappaB-dependent gene networks in respiratory syncytial virus-infected cells	model system	airway inflammation	blood
12050393_7	Genes in the RSV-regulated chemokine subnode: Structural	2	12050393	Identification of NF-kappaB-dependent gene networks in respiratory syncytial virus-infected cells	model system	airway inflammation	blood
12050393_6	Genes in the RSV-regulated chemokine subnode: Secreted proteins	2	12050393	Identification of NF-kappaB-dependent gene networks in respiratory syncytial virus-infected cells	model system	airway inflammation	blood
12050393_5	Genes in the RSV-regulated chemokine subnode: Protein synthesis/turnover	2	12050393	Identification of NF-kappaB-dependent gene networks in respiratory syncytial virus-infected cells	model system	airway inflammation	blood
12050393_3	Genes in the RSV-regulated chemokine subnode: Metabolism	2	12050393	Identification of NF-kappaB-dependent gene networks in respiratory syncytial virus-infected cells	model system	airway inflammation	blood
12054511_4	Regulated genes in both 697-Neo and 697-Bcl-2 cells following DEX treatment: Early response - Immune response	4	12054511	Analysis of gene expression patterns during glucocorticoid-induced apoptosis using oligonucleotide arrays	model system	pre-B leukemia	blood
11807955_1	cDNAs Differentially Expressed in Prostate Cancers and Normal Prostate Tissues	65	11807955	Gene expression analysis of prostate cancers	patient samples	prostate carcinoma	prostate
11710837_1	genes whose expression changed between EGFRvIII- and control cells: Transcriptional Regulation	19	11710837	Profile of differentially expressed genes mediated by the type III epidermal growth factor receptor mutation expressed in a small-cell lung cancer cell line	model system	small cell lung cancer	lung
11705871_1	Summary of differentially expressed genes in both ESCC cell lines HKESC-1 and HKESC-2	16	11705871	Profiling of differentially expressed cancer-related genes in esophageal squamous cell carcinoma (ESCC) using human cancer cDNA arrays: overexpression of oncogene MET correlates with tumor differentiation in ESCC	model system and patient samples	esophageal squamous cell carcinoma	esophagus
11606070_9	Genes Which Discriminate Normal from Malignant Endometrium: Toxin scavenger/activator	3	11606070	Global expression changes of constitutive and hormonally regulated genes during endometrial neoplastic transformation	patient samples	malignant endometrium	uterus
11606070_8	Genes Which Discriminate Normal from Malignant Endometrium: Oncogene/tumor supressor	5	11606070	Global expression changes of constitutive and hormonally regulated genes during endometrial neoplastic transformation	patient samples	malignant endometrium	uterus
11606070_7	Genes Which Discriminate Normal from Malignant Endometrium: Miscellaneous	2	11606070	Global expression changes of constitutive and hormonally regulated genes during endometrial neoplastic transformation	patient samples	malignant endometrium	uterus
11606070_6	Genes Which Discriminate Normal from Malignant Endometrium: Metabolism, amino acid	6	11606070	Global expression changes of constitutive and hormonally regulated genes during endometrial neoplastic transformation	patient samples	malignant endometrium	uterus
11606070_5	Genes Which Discriminate Normal from Malignant Endometrium: Hormone response/pathway	4	11606070	Global expression changes of constitutive and hormonally regulated genes during endometrial neoplastic transformation	patient samples	malignant endometrium	uterus
11606070_3	Genes Which Discriminate Normal from Malignant Endometrium: Cytoskeleton/adhesion	7	11606070	Global expression changes of constitutive and hormonally regulated genes during endometrial neoplastic transformation	patient samples	malignant endometrium	uterus
11710837_7	genes whose expression changed between EGFRvIII- and control cells: Cancer Related	7	11710837	Profile of differentially expressed genes mediated by the type III epidermal growth factor receptor mutation expressed in a small-cell lung cancer cell line	model system	small cell lung cancer	lung
11606070_10	Genes Which Discriminate Normal from Malignant Endometrium: Vesicle/synapse associated	5	11606070	Global expression changes of constitutive and hormonally regulated genes during endometrial neoplastic transformation	patient samples	malignant endometrium	uterus
11597324_1	Genes of known interest in breast cancer	8	11597324	Characterization of adjacent breast tumors using oligonucleotide microarrays	patient samples	breast cancer	breast
11593428_8	Carcinogenesis: Others	5	11593428	Oral cancer in vivo gene expression profiling assisted by laser capture microdissection and microarray analysis	patient samples	head and neck tumor	head and neck
11593428_7	Carcinogenesis: Differentiation markers	1	11593428	Oral cancer in vivo gene expression profiling assisted by laser capture microdissection and microarray analysis	patient samples	head and neck tumor	head and neck
11593428_6	Carcinogenesis: Tumor associated membrane protein (control cell)	4	11593428	Oral cancer in vivo gene expression profiling assisted by laser capture microdissection and microarray analysis	patient samples	head and neck tumor	head and neck
11593428_4	Carcinogenesis: Transcriptional factors	2	11593428	Oral cancer in vivo gene expression profiling assisted by laser capture microdissection and microarray analysis	patient samples	head and neck tumor	head and neck
11593428_3	Carcinogenesis: Metastatic/invasion pathway	4	11593428	Oral cancer in vivo gene expression profiling assisted by laser capture microdissection and microarray analysis	patient samples	head and neck tumor	head and neck
11593428_2	Decrease in tumor (oral cancer)	21	11593428	Oral cancer in vivo gene expression profiling assisted by laser capture microdissection and microarray analysis	patient samples	head and neck tumor	head and neck
11583950_1	Colon genes	18	11583950	Organ-specific molecular classification of primary lung, colon, and ovarian adenocarcinomas using gene expression profiles	patient samples	lung, colon, ovary adenocarcinoma	lung, colon, ovary
12067988_13	Genes differentially regulated in melanoma clones endowed with or devoid of DC phenotypic modulation capacity - Nuclear proteins	5	12067988	Interferon stimulated gene 15 constitutively produced by melanoma cells induces e-cadherin expression on human dendritic cells	model system	melanoma	skin
11779836_1	list of ESTs that were found to be differentially expressed Between NOV-31 and Any EOC Cell Line	22	11779836	Expression profiles of 290 ESTs mapped to chromosome 3 in human epithelial ovarian cancer cell lines using DNA expression oligonucleotide microarrays	model system and patient samples	ovarian carcinomas	ovary
11752463_1	genes that are differentially expressed between the tumors and the normal samples, as well as between the different tumor types	4	11752463	Molecular characteristics of non-small cell lung cancer	model system and patient samples	non-small cell lung cancer	lung
11752453_9	Concordantly overexpressed and underexpressed genes in PTC: Cell adhesion	8	11752453	Gene expression in papillary thyroid carcinoma reveals highly consistent profiles	patient samples	Papillary thyroid carcinoma	thyroid gland
11752453_8	Concordantly overexpressed and underexpressed genes in PTC: Signal transduction	3	11752453	Gene expression in papillary thyroid carcinoma reveals highly consistent profiles	patient samples	Papillary thyroid carcinoma	thyroid gland
11752453_7	Concordantly overexpressed and underexpressed genes in PTC: Fatty-acid binding	3	11752453	Gene expression in papillary thyroid carcinoma reveals highly consistent profiles	patient samples	Papillary thyroid carcinoma	thyroid gland
11752453_6	Concordantly overexpressed and underexpressed genes in PTC: Thyroid metabolism	3	11752453	Gene expression in papillary thyroid carcinoma reveals highly consistent profiles	patient samples	Papillary thyroid carcinoma	thyroid gland
11752453_5	Concordantly overexpressed and underexpressed genes in PTC:Tumor suppressor & negative regulation of growth	8	11752453	Gene expression in papillary thyroid carcinoma reveals highly consistent profiles	patient samples	Papillary thyroid carcinoma	thyroid gland
11752453_4	Concordantly overexpressed and underexpressed genes in PTC: Other	4	11752453	Gene expression in papillary thyroid carcinoma reveals highly consistent profiles	patient samples	Papillary thyroid carcinoma	thyroid gland
11710837_5	genes whose expression changed between EGFRvIII- and control cells: Apoptosis	3	11710837	Profile of differentially expressed genes mediated by the type III epidermal growth factor receptor mutation expressed in a small-cell lung cancer cell line	model system	small cell lung cancer	lung
11752453_2	Concordantly overexpressed and underexpressed genes in PTC: Growth factors and receptors	1	11752453	Gene expression in papillary thyroid carcinoma reveals highly consistent profiles	patient samples	Papillary thyroid carcinoma	thyroid gland
11559565_8	genes expressed at higher levels in grade IV tumors compared with grade I tumors: ECM or ECM-associated proteins	2	11559565	Distinctive molecular profiles of high-grade and low-grade gliomas based on oligonucleotide microarray analysis	patient samples	glioblastoma	nervous system
11719280_9	Identification of candidate ER target - 24 h: Enzyme	11	11719280	Identification of novel oestrogen receptor target genes in human ZR75-1 breast cancer cells by expression profiling	model system	breast cancer	breast
11719280_8	Identification of candidate ER target - 24 h: Cell cycle signal transduction	9	11719280	Identification of novel oestrogen receptor target genes in human ZR75-1 breast cancer cells by expression profiling	model system	breast cancer	breast
11719280_6	Identification of candidate ER target genes - 6 h: Unknown	3	11719280	Identification of novel oestrogen receptor target genes in human ZR75-1 breast cancer cells by expression profiling	model system	breast cancer	breast
11719280_5	Identification of candidate ER target genes - 6 h: Other	4	11719280	Identification of novel oestrogen receptor target genes in human ZR75-1 breast cancer cells by expression profiling	model system	breast cancer	breast
11719280_4	Identification of candidate ER target genes - 6 h: Transcription factor	7	11719280	Identification of novel oestrogen receptor target genes in human ZR75-1 breast cancer cells by expression profiling	model system	breast cancer	breast
11719280_3	Identification of candidate ER target genes - 6 h: Enzyme	11	11719280	Identification of novel oestrogen receptor target genes in human ZR75-1 breast cancer cells by expression profiling	model system	breast cancer	breast
11719280_2	Identification of candidate ER target genes - 6 h: Cell cycle signal transduction	9	11719280	Identification of novel oestrogen receptor target genes in human ZR75-1 breast cancer cells by expression profiling	model system	breast cancer	breast
11719280_12	Identification of candidate ER target - 24 h: Unknown	3	11719280	Identification of novel oestrogen receptor target genes in human ZR75-1 breast cancer cells by expression profiling	model system	breast cancer	breast
11719280_11	Identification of candidate ER target - 24 h: Other	4	11719280	Identification of novel oestrogen receptor target genes in human ZR75-1 breast cancer cells by expression profiling	model system	breast cancer	breast
11719280_10	Identification of candidate ER target - 24 h: Transcription factor	7	11719280	Identification of novel oestrogen receptor target genes in human ZR75-1 breast cancer cells by expression profiling	model system	breast cancer	breast
11752453_3	Concordantly overexpressed and underexpressed genes in PTC: Signal transduction	4	11752453	Gene expression in papillary thyroid carcinoma reveals highly consistent profiles	patient samples	Papillary thyroid carcinoma	thyroid gland
14580768_2	Genes with increased expression in amplified loci	22	14580768	Comprehensive genome-wide comparison of DNA and RNA level scan using microarray technology for identification of candidate cancer-related genes in the HL-60 cell line	model system and patient samples	HL-60 cell line relative to normal leukocytes	blood
12500205_11	Progressed HCC Up-regulated: Tumor associated	2	12500205	Expression profiling in multistage hepatocarcinogenesis: identification of HSP70 as a molecular marker of early hepatocellular carcinoma	patient samples	hepatocellular carcinoma	liver
14657877_1	Mastocytosis signature genes: Apoptosis	2	14657877	Gene expression analysis in mastocytosis reveals a highly consistent profile with candidate molecular markers	patient samples	mastocytosis	blood
14633719_5	Genes related to cholesterol metabolism that changed in the same direction in the models for acquired (LR5) and adherent (FN) drug resistance compared with the drugsensitive cells	2	14633719	Genotypic and phenotypic comparisons of de novo and acquired melphalan resistance in an isogenic multiple myeloma cell line model	model system	multiple myeloma	blood
14633719_4	Genes that uniquely change in the LR5 cell line compared with the drug-sensitive cells in suspension that could impact DNA repair, glutathione synthesis, melphalan transport, and cell cycle progression: Glutathione	1	14633719	Genotypic and phenotypic comparisons of de novo and acquired melphalan resistance in an isogenic multiple myeloma cell line model	model system	multiple myeloma	blood
14633719_3	Genes that uniquely change in the LR5 cell line compared with the drug-sensitive cells in suspension that could impact DNA repair, glutathione synthesis, melphalan transport, and cell cycle progression: Amino acid transport	1	14633719	Genotypic and phenotypic comparisons of de novo and acquired melphalan resistance in an isogenic multiple myeloma cell line model	model system	multiple myeloma	blood
14633719_2	Genes that uniquely change in the LR5 cell line compared with the drug-sensitive cells in suspension that could impact DNA repair, glutathione synthesis, melphalan transport, and cell cycle progression: Cell cycle	3	14633719	Genotypic and phenotypic comparisons of de novo and acquired melphalan resistance in an isogenic multiple myeloma cell line model	model system	multiple myeloma	blood
14633719_1	Genes that uniquely change in the LR5 cell line compared with the drug-sensitive cells in suspension that could impact DNA repair, glutathione synthesis, melphalan transport, and cell cycle progression: DNA damage	1	14633719	Genotypic and phenotypic comparisons of de novo and acquired melphalan resistance in an isogenic multiple myeloma cell line model	model system	multiple myeloma	blood
14633718_1	Alterations in gene expression in response to EpoB	4	14633718	Gene expression and mitotic exit induced by microtubule-stabilizing drugs	model system	non-small cell lung cancer	lung
14657877_3	Mastocytosis signature genes: Immune/stress	1	14657877	Gene expression analysis in mastocytosis reveals a highly consistent profile with candidate molecular markers	patient samples	mastocytosis	blood
14657877_4	Mastocytosis signature genes: Neoplastic	2	14657877	Gene expression analysis in mastocytosis reveals a highly consistent profile with candidate molecular markers	patient samples	mastocytosis	blood
14578194_2	Carcinoid	26	14578194	Non-small-cell lung cancer molecular signatures recapitulate lung developmental pathways	patient samples	non-small cell lung cancer	lung
14562049_9	Selected genes regulated by E2F1 and/or E2Fdb: Death receptor-related	6	14562049	Mechanisms of transcriptional regulation by Rb-E2F segregate by biological pathway	model system	E2F, p16, pRB target genes in U2OS osteosarcoma cells	soft tissue
14562049_8	Selected genes regulated by E2F1 and/or E2Fdb: Melanoma-associated	8	14562049	Mechanisms of transcriptional regulation by Rb-E2F segregate by biological pathway	model system	E2F, p16, pRB target genes in U2OS osteosarcoma cells	soft tissue
14562049_7	Selected genes regulated by E2F1 and/or E2Fdb: Peroxisomal	10	14562049	Mechanisms of transcriptional regulation by Rb-E2F segregate by biological pathway	model system	E2F, p16, pRB target genes in U2OS osteosarcoma cells	soft tissue
14562049_6	Selected genes regulated by E2F1 and/or E2Fdb: DNA repair	16	14562049	Mechanisms of transcriptional regulation by Rb-E2F segregate by biological pathway	model system	E2F, p16, pRB target genes in U2OS osteosarcoma cells	soft tissue
14562049_5	Selected genes regulated by E2F1 and/or E2Fdb: Histones	13	14562049	Mechanisms of transcriptional regulation by Rb-E2F segregate by biological pathway	model system	E2F, p16, pRB target genes in U2OS osteosarcoma cells	soft tissue
14562049_4	Selected genes regulated by E2F1 and/or E2Fdb: Growth factors/receptors	13	14562049	Mechanisms of transcriptional regulation by Rb-E2F segregate by biological pathway	model system	E2F, p16, pRB target genes in U2OS osteosarcoma cells	soft tissue
14562049_10	Selected genes regulated by E2F1 and/or E2Fdb: Antiapoptotic	9	14562049	Mechanisms of transcriptional regulation by Rb-E2F segregate by biological pathway	model system	E2F, p16, pRB target genes in U2OS osteosarcoma cells	soft tissue
14585372_2	Genes induced or repressed by exposure to 1 µM imatinib in KCL22	13	14585372	Comparative gene expression profile of chronic myeloid leukemia cells innately resistant to imatinib mesylate	model system	Chronic Myeloid Leukemia	blood
14676830_15	Genes increased in M tumours: Growth and signaling	15	14676830	Identification of genes associated with tumorigenesis and metastatic potential of hypopharyngeal cancer by microarray analysis	patient samples	Head and neck squamous cell carcinoma	head and neck
14676830_5	Sequences decreased in tumours: Mucous-related	6	14676830	Identification of genes associated with tumorigenesis and metastatic potential of hypopharyngeal cancer by microarray analysis	patient samples	Head and neck squamous cell carcinoma	head and neck
14676830_4	Sequences decreased in tumours: Structural proteins	7	14676830	Identification of genes associated with tumorigenesis and metastatic potential of hypopharyngeal cancer by microarray analysis	patient samples	Head and neck squamous cell carcinoma	head and neck
14676830_25	Genes increased in NM tumours: Unknown	12	14676830	Identification of genes associated with tumorigenesis and metastatic potential of hypopharyngeal cancer by microarray analysis	patient samples	Head and neck squamous cell carcinoma	head and neck
14676830_24	Genes increased in NM tumours: Other	5	14676830	Identification of genes associated with tumorigenesis and metastatic potential of hypopharyngeal cancer by microarray analysis	patient samples	Head and neck squamous cell carcinoma	head and neck
14676830_23	Genes increased in NM tumours: Metabolism, degradation and transport	33	14676830	Identification of genes associated with tumorigenesis and metastatic potential of hypopharyngeal cancer by microarray analysis	patient samples	Head and neck squamous cell carcinoma	head and neck
14676830_22	Genes increased in NM tumours: Cell cycle control and apoptosis	13	14676830	Identification of genes associated with tumorigenesis and metastatic potential of hypopharyngeal cancer by microarray analysis	patient samples	Head and neck squamous cell carcinoma	head and neck
14676830_21	Genes increased in NM tumours: Structure	8	14676830	Identification of genes associated with tumorigenesis and metastatic potential of hypopharyngeal cancer by microarray analysis	patient samples	Head and neck squamous cell carcinoma	head and neck
14676830_20	Genes increased in NM tumours: Adhesion	9	14676830	Identification of genes associated with tumorigenesis and metastatic potential of hypopharyngeal cancer by microarray analysis	patient samples	Head and neck squamous cell carcinoma	head and neck
14676830_2	Sequences decreased in tumours: Cancer-associated proteins	9	14676830	Identification of genes associated with tumorigenesis and metastatic potential of hypopharyngeal cancer by microarray analysis	patient samples	Head and neck squamous cell carcinoma	head and neck
14676830_19	Genes increased in M tumours: Unknown	16	14676830	Identification of genes associated with tumorigenesis and metastatic potential of hypopharyngeal cancer by microarray analysis	patient samples	Head and neck squamous cell carcinoma	head and neck
14676830_18	Genes increased in M tumours: Other	25	14676830	Identification of genes associated with tumorigenesis and metastatic potential of hypopharyngeal cancer by microarray analysis	patient samples	Head and neck squamous cell carcinoma	head and neck
14657877_2	Mastocytosis signature genes: Enzyme/secretion	1	14657877	Gene expression analysis in mastocytosis reveals a highly consistent profile with candidate molecular markers	patient samples	mastocytosis	blood
14676830_16	Genes increased in M tumours: Transcription	3	14676830	Identification of genes associated with tumorigenesis and metastatic potential of hypopharyngeal cancer by microarray analysis	patient samples	Head and neck squamous cell carcinoma	head and neck
14522919_6	Summary of genes down-regulated in both MDA-MB-435 and MCF-7 cells after exposure to CDDO: Transcription factor	3	14522919	Activation of peroxisome proliferator-activated receptor gamma by a novel synthetic triterpenoid 2-cyano-3,12-dioxooleana-1,9-dien-28-oic acid induces growth arrest and apoptosis in breast cancer cells	model system	breast cancer	breast
14676830_13	Genes increased in NM tumours	18	14676830	Identification of genes associated with tumorigenesis and metastatic potential of hypopharyngeal cancer by microarray analysis	patient samples	Head and neck squamous cell carcinoma	head and neck
14676830_12	Genes increased in M tumours	12	14676830	Identification of genes associated with tumorigenesis and metastatic potential of hypopharyngeal cancer by microarray analysis	patient samples	Head and neck squamous cell carcinoma	head and neck
14676830_1	Sequences decreased in tumours: Antioncogene and antiproliferative proteins	8	14676830	Identification of genes associated with tumorigenesis and metastatic potential of hypopharyngeal cancer by microarray analysis	patient samples	Head and neck squamous cell carcinoma	head and neck
14676124_2	genes downregulated in Pancreatic Endocrine Neoplasms	99	14676124	Global expression analysis of well-differentiated pancreatic endocrine neoplasms using oligonucleotide microarrays	patient samples	pancreatic endocrine neoplasms	pancreas
14675778_1	Twenty-five genes underexpressed in HCCs with mt-p53 compared with those with wt-p53	22	14675778	Gene expression profile linked to p53 status in hepatitis C virus-related hepatocellular carcinoma	patient samples	hepatocellular carcinoma	liver
14657877_5	Mastocytosis signature genes: Transcription	2	14657877	Gene expression analysis in mastocytosis reveals a highly consistent profile with candidate molecular markers	patient samples	mastocytosis	blood
14676830_17	Genes increased in M tumours: Structure	4	14676830	Identification of genes associated with tumorigenesis and metastatic potential of hypopharyngeal cancer by microarray analysis	patient samples	Head and neck squamous cell carcinoma	head and neck
12970790_9	Genes underexpressed in MCL: Transcription factors	1	12970790	High level of cannabinoid receptor 1, absence of regulator of G protein signalling 13 and differential expression of Cyclin D1 in mantle cell lymphoma	patient samples	mantle cell lymphoma	blood
12970790_8	Genes underexpressed in MCL: Growth regulation	4	12970790	High level of cannabinoid receptor 1, absence of regulator of G protein signalling 13 and differential expression of Cyclin D1 in mantle cell lymphoma	patient samples	mantle cell lymphoma	blood
12970790_7	Genes overexpressed in MCL: Recently described genes with genes with unknown functions	6	12970790	High level of cannabinoid receptor 1, absence of regulator of G protein signalling 13 and differential expression of Cyclin D1 in mantle cell lymphoma	patient samples	mantle cell lymphoma	blood
12970790_3	Genes overexpressed in MCL: Matrix proteins	2	12970790	High level of cannabinoid receptor 1, absence of regulator of G protein signalling 13 and differential expression of Cyclin D1 in mantle cell lymphoma	patient samples	mantle cell lymphoma	blood
12970790_2	Genes overexpressed in MCL: nuclear receptor tyrosine kinase	3	12970790	High level of cannabinoid receptor 1, absence of regulator of G protein signalling 13 and differential expression of Cyclin D1 in mantle cell lymphoma	patient samples	mantle cell lymphoma	blood
12970790_16	Genes underexpressed in MCL: Recently described genes and genes with unknown function	4	12970790	High level of cannabinoid receptor 1, absence of regulator of G protein signalling 13 and differential expression of Cyclin D1 in mantle cell lymphoma	patient samples	mantle cell lymphoma	blood
12970790_15	Genes underexpressed in MCL: LIM family of proteins	1	12970790	High level of cannabinoid receptor 1, absence of regulator of G protein signalling 13 and differential expression of Cyclin D1 in mantle cell lymphoma	patient samples	mantle cell lymphoma	blood
12970790_14	Genes underexpressed in MCL: Miscellaneous	2	12970790	High level of cannabinoid receptor 1, absence of regulator of G protein signalling 13 and differential expression of Cyclin D1 in mantle cell lymphoma	patient samples	mantle cell lymphoma	blood
12970790_12	Genes underexpressed in MCL: T/NK cell specific	8	12970790	High level of cannabinoid receptor 1, absence of regulator of G protein signalling 13 and differential expression of Cyclin D1 in mantle cell lymphoma	patient samples	mantle cell lymphoma	blood
12970790_11	Genes underexpressed in MCL:Receptors/signalling molecules	6	12970790	High level of cannabinoid receptor 1, absence of regulator of G protein signalling 13 and differential expression of Cyclin D1 in mantle cell lymphoma	patient samples	mantle cell lymphoma	blood
14522919_9	Summary of genes down-regulated in both MDA-MB-435 and MCF-7 cells after exposure to CDDO: Lipid metabolism	3	14522919	Activation of peroxisome proliferator-activated receptor gamma by a novel synthetic triterpenoid 2-cyano-3,12-dioxooleana-1,9-dien-28-oic acid induces growth arrest and apoptosis in breast cancer cells	model system	breast cancer	breast
12970790_1	Genes overexpressed in MCL: Growth regulation	3	12970790	High level of cannabinoid receptor 1, absence of regulator of G protein signalling 13 and differential expression of Cyclin D1 in mantle cell lymphoma	patient samples	mantle cell lymphoma	blood
12954334_2	Gene Expression Changes Caused by ImPyLDu86: Upregulated Genes	1	12954334	Sequence specificity, reactivity, and antitumor activity of DNA-alkylating pyrrole-imidazole diamides	model system	lung adenocarcinoma	lung
12947006_6	Genes differentially expressed between MGUS and MM: Others	4	12947006	Insights into the multistep transformation of MGUS to myeloma using microarray expression analysis	patient samples	multiple myeloma	blood
12947006_5	Genes differentially expressed between MGUS and MM: Developmental processes	6	12947006	Insights into the multistep transformation of MGUS to myeloma using microarray expression analysis	patient samples	multiple myeloma	blood
12947006_4	Genes differentially expressed between MGUS and MM: Structural proteins	6	12947006	Insights into the multistep transformation of MGUS to myeloma using microarray expression analysis	patient samples	multiple myeloma	blood
12947006_3	Genes differentially expressed between MGUS and MM: Signal transduction	10	12947006	Insights into the multistep transformation of MGUS to myeloma using microarray expression analysis	patient samples	multiple myeloma	blood
12941840_9	Genes regulated by paclitaxel, U0126, or paclitaxel plus U0126: Cluster 9	10	12941840	Transcriptional profiling of targets for combination therapy of lung carcinoma with paclitaxel and mitogen-activated protein/extracellular signal-regulated kinase kinase inhibitor	model system	lung adenocarcinoma	lung
12941840_8	Genes regulated by paclitaxel, U0126, or paclitaxel plus U0126: Cluster 8	17	12941840	Transcriptional profiling of targets for combination therapy of lung carcinoma with paclitaxel and mitogen-activated protein/extracellular signal-regulated kinase kinase inhibitor	model system	lung adenocarcinoma	lung
12941840_7	Genes regulated by paclitaxel, U0126, or paclitaxel plus U0126: Cluster 7	7	12941840	Transcriptional profiling of targets for combination therapy of lung carcinoma with paclitaxel and mitogen-activated protein/extracellular signal-regulated kinase kinase inhibitor	model system	lung adenocarcinoma	lung
12941840_6	Genes regulated by paclitaxel, U0126, or paclitaxel plus U0126: Cluster 6	13	12941840	Transcriptional profiling of targets for combination therapy of lung carcinoma with paclitaxel and mitogen-activated protein/extracellular signal-regulated kinase kinase inhibitor	model system	lung adenocarcinoma	lung
12970790_10	Genes underexpressed in MCL: Adhesion molecules/homing receptors	2	12970790	High level of cannabinoid receptor 1, absence of regulator of G protein signalling 13 and differential expression of Cyclin D1 in mantle cell lymphoma	patient samples	mantle cell lymphoma	blood
14522919_13	Summary of genes up-regulated in both MDA-MB-435 and MCF-7 cells after exposure to CDDO: Transcription/translation	1	14522919	Activation of peroxisome proliferator-activated receptor gamma by a novel synthetic triterpenoid 2-cyano-3,12-dioxooleana-1,9-dien-28-oic acid induces growth arrest and apoptosis in breast cancer cells	model system	breast cancer	breast
14522919_5	Summary of genes down-regulated in both MDA-MB-435 and MCF-7 cells after exposure to CDDO: Transporter	2	14522919	Activation of peroxisome proliferator-activated receptor gamma by a novel synthetic triterpenoid 2-cyano-3,12-dioxooleana-1,9-dien-28-oic acid induces growth arrest and apoptosis in breast cancer cells	model system	breast cancer	breast
14522919_3	Summary of genes down-regulated in both MDA-MB-435 and MCF-7 cells after exposure to CDDO: Apoptosis	2	14522919	Activation of peroxisome proliferator-activated receptor gamma by a novel synthetic triterpenoid 2-cyano-3,12-dioxooleana-1,9-dien-28-oic acid induces growth arrest and apoptosis in breast cancer cells	model system	breast cancer	breast
14522919_22	Summary of genes up-regulated in both MDA-MB-435 and MCF-7 cells after exposure to CDDO: Others	3	14522919	Activation of peroxisome proliferator-activated receptor gamma by a novel synthetic triterpenoid 2-cyano-3,12-dioxooleana-1,9-dien-28-oic acid induces growth arrest and apoptosis in breast cancer cells	model system	breast cancer	breast
14522919_21	Summary of genes up-regulated in both MDA-MB-435 and MCF-7 cells after exposure to CDDO: Heat shock protein	5	14522919	Activation of peroxisome proliferator-activated receptor gamma by a novel synthetic triterpenoid 2-cyano-3,12-dioxooleana-1,9-dien-28-oic acid induces growth arrest and apoptosis in breast cancer cells	model system	breast cancer	breast
14522919_20	Summary of genes up-regulated in both MDA-MB-435 and MCF-7 cells after exposure to CDDO: Proteolysis, ubiquitin-proteasome pathway	3	14522919	Activation of peroxisome proliferator-activated receptor gamma by a novel synthetic triterpenoid 2-cyano-3,12-dioxooleana-1,9-dien-28-oic acid induces growth arrest and apoptosis in breast cancer cells	model system	breast cancer	breast
14522919_2	Summary of genes down-regulated in both MDA-MB-435 and MCF-7 cells after exposure to CDDO: Transcription	8	14522919	Activation of peroxisome proliferator-activated receptor gamma by a novel synthetic triterpenoid 2-cyano-3,12-dioxooleana-1,9-dien-28-oic acid induces growth arrest and apoptosis in breast cancer cells	model system	breast cancer	breast
14522919_19	Summary of genes up-regulated in both MDA-MB-435 and MCF-7 cells after exposure to CDDO: Signal transduction	5	14522919	Activation of peroxisome proliferator-activated receptor gamma by a novel synthetic triterpenoid 2-cyano-3,12-dioxooleana-1,9-dien-28-oic acid induces growth arrest and apoptosis in breast cancer cells	model system	breast cancer	breast
14522919_18	Summary of genes up-regulated in both MDA-MB-435 and MCF-7 cells after exposure to CDDO: Metabolism	10	14522919	Activation of peroxisome proliferator-activated receptor gamma by a novel synthetic triterpenoid 2-cyano-3,12-dioxooleana-1,9-dien-28-oic acid induces growth arrest and apoptosis in breast cancer cells	model system	breast cancer	breast
14522919_17	Summary of genes up-regulated in both MDA-MB-435 and MCF-7 cells after exposure to CDDO: Cytoskeleton/cell adhesion	4	14522919	Activation of peroxisome proliferator-activated receptor gamma by a novel synthetic triterpenoid 2-cyano-3,12-dioxooleana-1,9-dien-28-oic acid induces growth arrest and apoptosis in breast cancer cells	model system	breast cancer	breast
14504202_1	Lung cancer prognostic genes: Expressed at relatively higher levels in good outcome tumors	1	14504202	A prognostic test for adenocarcinoma of the lung from gene expression profiling data	patient samples	lung adenocarcinoma	lung
14522919_14	Summary of genes up-regulated in both MDA-MB-435 and MCF-7 cells after exposure to CDDO: Apoptosis	1	14522919	Activation of peroxisome proliferator-activated receptor gamma by a novel synthetic triterpenoid 2-cyano-3,12-dioxooleana-1,9-dien-28-oic acid induces growth arrest and apoptosis in breast cancer cells	model system	breast cancer	breast
14504202_2	Lung cancer prognostic genes: Expressed at relatively higher levels in poor outcome tumors	4	14504202	A prognostic test for adenocarcinoma of the lung from gene expression profiling data	patient samples	lung adenocarcinoma	lung
14522919_12	Summary of genes up-regulated in both MDA-MB-435 and MCF-7 cells after exposure to CDDO: Cell cycle	2	14522919	Activation of peroxisome proliferator-activated receptor gamma by a novel synthetic triterpenoid 2-cyano-3,12-dioxooleana-1,9-dien-28-oic acid induces growth arrest and apoptosis in breast cancer cells	model system	breast cancer	breast
14522919_11	Summary of genes down-regulated in both MDA-MB-435 and MCF-7 cells after exposure to CDDO: Others	2	14522919	Activation of peroxisome proliferator-activated receptor gamma by a novel synthetic triterpenoid 2-cyano-3,12-dioxooleana-1,9-dien-28-oic acid induces growth arrest and apoptosis in breast cancer cells	model system	breast cancer	breast
14522919_10	Summary of genes down-regulated in both MDA-MB-435 and MCF-7 cells after exposure to CDDO: Signal transduction	2	14522919	Activation of peroxisome proliferator-activated receptor gamma by a novel synthetic triterpenoid 2-cyano-3,12-dioxooleana-1,9-dien-28-oic acid induces growth arrest and apoptosis in breast cancer cells	model system	breast cancer	breast
14520708_4	Gene expression linked to sensitivity to Coptidis rhizoma: correlated negatively with ID50	2	14520708	Identification of common or distinct genes related to antitumor activities of a medicinal herb and its major component by oligonucleotide microarray	model system	pancreatic cancer	pancreas
14520708_3	Gene expression linked to sensitivity to Coptidis rhizoma: correlated positively with ID50	11	14520708	Identification of common or distinct genes related to antitumor activities of a medicinal herb and its major component by oligonucleotide microarray	model system	pancreatic cancer	pancreas
14520708_2	Gene expression linked to sensitivity to berberine: correlated negatively with ID50	1	14520708	Identification of common or distinct genes related to antitumor activities of a medicinal herb and its major component by oligonucleotide microarray	model system	pancreatic cancer	pancreas
14517073_7	Genes regulated by HPV-16 E6: Miscellaneous	7	14517073	Microarray analysis identifies differentiation-associated genes regulated by human papillomavirus type 16 E6	model system	HPV16 E6 infected keratinocytes	skin
14517073_6	Genes regulated by HPV-16 E6: Signal transduction	3	14517073	Microarray analysis identifies differentiation-associated genes regulated by human papillomavirus type 16 E6	model system	HPV16 E6 infected keratinocytes	skin
14517073_5	Genes regulated by HPV-16 E6: Metabolism	2	14517073	Microarray analysis identifies differentiation-associated genes regulated by human papillomavirus type 16 E6	model system	HPV16 E6 infected keratinocytes	skin
14517073_3	Genes regulated by HPV-16 E6: Angiogenesis	2	14517073	Microarray analysis identifies differentiation-associated genes regulated by human papillomavirus type 16 E6	model system	HPV16 E6 infected keratinocytes	skin
14517073_2	Genes regulated by HPV-16 E6: Cell cycle/proliferation/DNA damage	1	14517073	Microarray analysis identifies differentiation-associated genes regulated by human papillomavirus type 16 E6	model system	HPV16 E6 infected keratinocytes	skin
14522919_8	Summary of genes down-regulated in both MDA-MB-435 and MCF-7 cells after exposure to CDDO: Metabolism	9	14522919	Activation of peroxisome proliferator-activated receptor gamma by a novel synthetic triterpenoid 2-cyano-3,12-dioxooleana-1,9-dien-28-oic acid induces growth arrest and apoptosis in breast cancer cells	model system	breast cancer	breast
14522919_15	Summary of genes up-regulated in both MDA-MB-435 and MCF-7 cells after exposure to CDDO: Transporter	3	14522919	Activation of peroxisome proliferator-activated receptor gamma by a novel synthetic triterpenoid 2-cyano-3,12-dioxooleana-1,9-dien-28-oic acid induces growth arrest and apoptosis in breast cancer cells	model system	breast cancer	breast
15159021_3	specific genes in PC3 cells treated with EMP for 6, 36, 72 h: Cytoskeleton, cell shape, iron homeostasis	3	15159021	Gene expression profiling reveals novel targets of estramustine phosphate in prostate cancer cells	model system	prostate carcinoma	prostate
15159021_2	specific genes in PC3 cells treated with EMP for 6, 36, 72 h: Kinase, transcription, translation	8	15159021	Gene expression profiling reveals novel targets of estramustine phosphate in prostate cancer cells	model system	prostate carcinoma	prostate
15150091_1	Most abundantly expressed genes in CCSST	53	15150091	Expression profiling of t(12;22) positive clear cell sarcoma of soft tissue cell lines reveals characteristic up-regulation of potential new marker genes including ERBB3	model system	Clear cell sarcoma of soft tissue	soft tissue
15146558_2	Marker genes for RMS	16	15146558	Profiling and functional annotation of mRNA gene expression in pediatric rhabdomyosarcoma and Ewing's sarcoma	patient samples	primary pediatric rhabdomyosarcoma, Ewing's sarcoma	skeletal muscle, soft tissue
15146558_1	Marker genes for EWS	74	15146558	Profiling and functional annotation of mRNA gene expression in pediatric rhabdomyosarcoma and Ewing's sarcoma	patient samples	primary pediatric rhabdomyosarcoma, Ewing's sarcoma	skeletal muscle, soft tissue
15139000_3	Leiomyoma versus Myometrium: Cell signaling-related genes	1	15139000	Reduced dermatopontin expression is a molecular link between uterine leiomyomas and keloids	patient samples	leiomyoma	uterus
15139000_1	Leiomyoma versus Myometrium: Hormone-related genes	4	15139000	Reduced dermatopontin expression is a molecular link between uterine leiomyomas and keloids	patient samples	leiomyoma	uterus
15101045_1	Genes Showing Higher Expression in Early-Stage Tumors	28	15101045	Gene expression profiling and identification of novel prognostic marker genes in neuroblastoma	patient samples	neuroblastoma	nervous system
14973112_8	Genes up-regulated or down-regulated by estradiol (E2, 10 nM) on which ICI, Ral, and trans-hydroxytamoxifen (TOT; 1 'mu'M) act as either partial agonists or as full agonists (i.e., partially or fully mimic the effect of E2): Gene name (E2 down-regulated g	6	14973112	Selective estrogen receptor modulators: discrimination of agonistic versus antagonistic activities by gene expression profiling in breast cancer cells
15099960_1	genes more highly expressed in SKG-IIIa than in SKG-IIIb	15	15099960	Gene expression profiling in two morphologically different uterine cervical carcinoma cell lines derived from a single donor using a human cancer cDNA array	model system	cervical carcinoma	uterus
15051756_1	Molecular markers to predict recurrence of Dukes' B colon cancer	17	15051756	Gene expression profiles and molecular markers to predict recurrence of Dukes' B colon cancer	patient samples	colon cancer	colon
15046208_3	expression changes in SEG-1 cells following acid exposure:	12	15046208	In vitro acid exposure has a differential effect on apoptotic and proliferative pathways in a Barrett's adenocarcinoma cell line	model system	Barrett's esophagus	esophagus
15046208_1	expression changes in SEG-1 cells following acid exposure: Apoptosis	6	15046208	In vitro acid exposure has a differential effect on apoptotic and proliferative pathways in a Barrett's adenocarcinoma cell line	model system	Barrett's esophagus	esophagus
15024077_5	Target genes shared by AML1-ETO, PML-RARalpha, and PLZF-RARalpha: Other or unknown function	19	15024077	Translocation products in acute myeloid leukemia activate the Wnt signaling pathway in hematopoietic cells	model system	AML1-ETO, PML-RARalpha, or PLZF-RARalpha expression in U937 cells	blood
15024077_3	Target genes shared by AML1-ETO, PML-RARalpha, and PLZF-RARalpha: Myeloid differentiation	4	15024077	Translocation products in acute myeloid leukemia activate the Wnt signaling pathway in hematopoietic cells	model system	AML1-ETO, PML-RARalpha, or PLZF-RARalpha expression in U937 cells	blood
15024077_1	Target genes shared by AML1-ETO, PML-RARalpha, and PLZF-RARalpha: Cadherin/catenin/Wnt signaling	3	15024077	Translocation products in acute myeloid leukemia activate the Wnt signaling pathway in hematopoietic cells	model system	AML1-ETO, PML-RARalpha, or PLZF-RARalpha expression in U937 cells	blood
14996737_4	genes up-regulated by dexamethasone (Dex) and repressed by RU486 (RU) in three of three experiments: Miscellaneous	9	14996737	Microarray analysis reveals glucocorticoid-regulated survival genes that are associated with inhibition of apoptosis in breast epithelial cells	model system	breast cancer	breast
14996737_3	genes up-regulated by dexamethasone (Dex) and repressed by RU486 (RU) in three of three experiments: Transcription	4	14996737	Microarray analysis reveals glucocorticoid-regulated survival genes that are associated with inhibition of apoptosis in breast epithelial cells	model system	breast cancer	breast
14996737_2	genes up-regulated by dexamethasone (Dex) and repressed by RU486 (RU) in three of three experiments: Metabolism related	5	14996737	Microarray analysis reveals glucocorticoid-regulated survival genes that are associated with inhibition of apoptosis in breast epithelial cells	model system	breast cancer	breast
14996737_1	genes up-regulated by dexamethasone (Dex) and repressed by RU486 (RU) in three of three experiments: Signal transduction	12	14996737	Microarray analysis reveals glucocorticoid-regulated survival genes that are associated with inhibition of apoptosis in breast epithelial cells	model system	breast cancer	breast
14676830_6	Sequences decreased in tumours: Other	6	14676830	Identification of genes associated with tumorigenesis and metastatic potential of hypopharyngeal cancer by microarray analysis	patient samples	Head and neck squamous cell carcinoma	head and neck
15099960_2	genes more highly expressed in SKG-IIIb than in SKG-IIIa	5	15099960	Gene expression profiling in two morphologically different uterine cervical carcinoma cell lines derived from a single donor using a human cancer cDNA array	model system	cervical carcinoma	uterus
16144925_3	Genes associated with erlotinib treatment in EGFR-negative tumors. Drug metabolism	2	16144925	Gene expression patterns and profile changes pre- and post-erlotinib treatment in patients with metastatic breast cancer	patient samples	breast cancer	breast
16144925_2	Genes associated with erlotinib treatment in EGFR-negative tumors. ATPase/GTPase activity/ATP binding/transporter activity	6	16144925	Gene expression patterns and profile changes pre- and post-erlotinib treatment in patients with metastatic breast cancer	patient samples	breast cancer	breast
16144925_1	Genes associated with erlotinib treatment in EGFR-negative tumors. G-protein signaling/coupled to cyclic nucleotide second messenger/cell surface receptor–linked signaling	7	16144925	Gene expression patterns and profile changes pre- and post-erlotinib treatment in patients with metastatic breast cancer	patient samples	breast cancer	breast
15735049_3	qPCR validated genes (Table 3)	10	15735049	Gene expression profile of papillary thyroid cancer: sources of variability and diagnostic implications	patient samples	papillary thyroid cancer	thyroid gland
15735049_1	classifier genes of papillary thyroid cancer (PTC) and normal thyroid tissue (Figure 2)	17	15735049	Gene expression profile of papillary thyroid cancer: sources of variability and diagnostic implications	patient samples	papillary thyroid cancer	thyroid gland
15297189_1	Genes upregulated or downregulated by progesterone in PRB or PRA + PRB transfected cells	3	15297189	Identification of a novel mechanism of NF-kappaB inactivation by progesterone through progesterone receptors in Hec50co poorly differentiated endometrial cancer cells: induction of A20 and ABIN-2	model system	endometrial cancer	uterus
15289333_8	Apoptosis/Cell Death/Growth Arrest/DNA repair	9	15289333	Expression profiling reveals novel pathways in the transformation of melanocytes to melanomas	patient samples	melanoma	skin
15289333_6	Ubiquitination, roteolytic Degradation	12	15289333	Expression profiling reveals novel pathways in the transformation of melanocytes to melanomas	patient samples	melanoma	skin
15289333_4	Differential Gene Expression of Immunemodulation Genes. Interferon pathway	8	15289333	Expression profiling reveals novel pathways in the transformation of melanocytes to melanomas	patient samples	melanoma	skin
15173001_2	genes significantly different in MEN 2A MTC in MEN 2B MTC vs MEN 2A MTC comparison	17	15173001	Expression profiles provide insights into early malignant potential and skeletal abnormalities in multiple endocrine neoplasia type 2B syndrome tumors	patient samples	multiple endocrine neoplasia (MEN) type 2A or 2B	nervous system
15289333_2	Changes in Receptor Activity. Growth factors, receptors, kinases/phosphatases, cytokines, signal transducers, modulators of ion channels, phagocytosis, stress response, survival factors	25	15289333	Expression profiling reveals novel pathways in the transformation of melanocytes to melanomas	patient samples	melanoma	skin
15277230_2	Potentially Biological Relevant Genes in Sporadic Parathyroid Neoplasia: Multiple gland neoplasia	11	15277230	Molecular classification of parathyroid neoplasia by gene expression profiling	patient samples	sporadic parathyroid neoplasia	thyroid gland
15277215_3	Seven Genes Selected as Potential Candidates for Specific Biomarkers of Ovarian Carcinoma Tissues	6	15277215	Differential gene expression in ovarian carcinoma: identification of potential biomarkers	patient samples	ovarian carcinomas	ovary
15254046_2	Aggressor Differentiation Genes	12	15254046	Gene expression alterations in prostate cancer predicting tumor aggression and preceding development of malignancy	patient samples	prostate carcinoma	prostate
15180862_1	Genes classed as significantly different between Down’s syndrome transient myeloproliferative disorder (DS-TMD) and DS-acute megakaryoblastic leukaemia (AMKL)	23	15180862	Microarray transcript profiling distinguishes the transient from the acute type of megakaryoblastic leukaemia (M7) in Down's syndrome, revealing PRAME as a specific discriminating marker	patient samples	Transient myeloproliferative disorder, acute megakaryoblastic leukaemia	blood
15173074_4	Upregulation by phosphorothioate oligonucleotides and IFN-gamma	10	15173074	Changes in gene expression induced by phosphorothioate oligodeoxynucleotides (including G3139) in PC3 prostate carcinoma cells are recapitulated at least in part by treatment with interferon-beta and -gamma	model system	prostate carcinoma	prostate
15173074_3	Upregulation predominantly by phosphorothioate oligonucleotides alone	12	15173074	Changes in gene expression induced by phosphorothioate oligodeoxynucleotides (including G3139) in PC3 prostate carcinoma cells are recapitulated at least in part by treatment with interferon-beta and -gamma	model system	prostate carcinoma	prostate
14973112_7	Genes up-regulated or down-regulated by estradiol (E2, 10 nM) on which ICI, Ral, and trans-hydroxytamoxifen (TOT; 1 'mu'M) act as either partial agonists or as full agonists (i.e., partially or fully mimic the effect of E2): Gene name (E2 up-regulated gen	2	14973112	Selective estrogen receptor modulators: discrimination of agonistic versus antagonistic activities by gene expression profiling in breast cancer cells
15289333_5	Vesicular Transport/Secretory Pathway/Endocytosis/Actin Cytoskeltal/Microtuble Assemly and Cytokinesis	17	15289333	Expression profiling reveals novel pathways in the transformation of melanocytes to melanomas	patient samples	melanoma	skin
14734464_4	List of 55 genes differentially expressed between responders and nonresponders, grouped by gene function: Metabolism/Enzyme	5	14734464	Pharmacogenomic analysis of cytogenetic response in chronic myeloid leukemia patients treated with imatinib	patient samples	Chronic Myeloid Leukemia	blood
14737112_2	Genes regulated by HMGA1 with greater than twofold change in the expression in three replicate data sets: Downregulated	13	14737112	High-mobility group A1a protein regulates Ras/ERK signaling in MCF-7 human breast cancer cells	model system	breast cancer	breast
14737112_1	Genes regulated by HMGA1 with greater than twofold change in the expression in three replicate data sets: Upregulated	14	14737112	High-mobility group A1a protein regulates Ras/ERK signaling in MCF-7 human breast cancer cells	model system	breast cancer	breast
14737101_2	differentially expressed genes in desmoids from four patients (Pt1–Pt4) compared to their respective fascia: Underexpressed genes	33	14737101	Identification of IGFBP-6 as a significantly downregulated gene by beta-catenin in desmoid tumors	patient samples	Desmoid tumors	soft tissue
14734480_6	genes differentially expressed in cisplatin (CIS)-resistant gastric cancer cells: downregulated	8	14734480	Identification of genes with differential expression in acquired drug-resistant gastric cancer cells using high-density oligonucleotide microarrays	model system	gastric cancer	stomach
14734480_5	genes differentially expressed in cisplatin (CIS)-resistant gastric cancer cells: overexpressed	18	14734480	Identification of genes with differential expression in acquired drug-resistant gastric cancer cells using high-density oligonucleotide microarrays	model system	gastric cancer	stomach
14734480_4	genes differentially expressed in doxorubicin (DOX)-resistant gastric cancer cells: down-regulated	19	14734480	Identification of genes with differential expression in acquired drug-resistant gastric cancer cells using high-density oligonucleotide microarrays	model system	gastric cancer	stomach
14734480_2	genes differentially expressed in 5-fluorouracil (5-FU)-resistant gastric cancer cells: down-regulated	16	14734480	Identification of genes with differential expression in acquired drug-resistant gastric cancer cells using high-density oligonucleotide microarrays	model system	gastric cancer	stomach
14734480_1	genes differentially expressed in 5-fluorouracil (5-FU)-resistant gastric cancer cells: overexpressed	20	14734480	Identification of genes with differential expression in acquired drug-resistant gastric cancer cells using high-density oligonucleotide microarrays	model system	gastric cancer	stomach
14734464_9	List of 55 genes differentially expressed between responders and nonresponders, grouped by gene function: Transporter	4	14734464	Pharmacogenomic analysis of cytogenetic response in chronic myeloid leukemia patients treated with imatinib	patient samples	Chronic Myeloid Leukemia	blood
14734464_8	List of 55 genes differentially expressed between responders and nonresponders, grouped by gene function: Translation factor/RNA binding	2	14734464	Pharmacogenomic analysis of cytogenetic response in chronic myeloid leukemia patients treated with imatinib	patient samples	Chronic Myeloid Leukemia	blood
14734464_7	List of 55 genes differentially expressed between responders and nonresponders, grouped by gene function: Transcription factor	6	14734464	Pharmacogenomic analysis of cytogenetic response in chronic myeloid leukemia patients treated with imatinib	patient samples	Chronic Myeloid Leukemia	blood
14734464_5	List of 55 genes differentially expressed between responders and nonresponders, grouped by gene function: Plasma membrane/Extracellular	4	14734464	Pharmacogenomic analysis of cytogenetic response in chronic myeloid leukemia patients treated with imatinib	patient samples	Chronic Myeloid Leukemia	blood
14737114_1	upregulated genes in AFTNs in comparison with STs	9	14737114	Gene expression analysis reveals evidence for inactivation of the TGF-beta signaling cascade in autonomously functioning thyroid nodules	patient samples	autonomously functioning thyroid nodules	thyroid gland
14734464_2	List of 55 genes differentially expressed between responders and nonresponders, grouped by gene function: Cytoskeleton/Cell adhesion	3	14734464	Pharmacogenomic analysis of cytogenetic response in chronic myeloid leukemia patients treated with imatinib	patient samples	Chronic Myeloid Leukemia	blood
14734464_10	List of 55 genes differentially expressed between responders and nonresponders, grouped by gene function: Unknown	7	14734464	Pharmacogenomic analysis of cytogenetic response in chronic myeloid leukemia patients treated with imatinib	patient samples	Chronic Myeloid Leukemia	blood
14706684_3	Gene Cluster That Distinguishes Short-term and Long-term Survivors of Advanced Stage Serous Ovarian Cancer	32	14706684	Gene expression patterns that characterize advanced stage serous ovarian cancers	patient samples	ovarian carcinomas	ovary
14706684_1	Genes Up-regulated in Ovarian Cancer Compared with Normal Ovarian Surface Epithelium	21	14706684	Gene expression patterns that characterize advanced stage serous ovarian cancers	patient samples	ovarian carcinomas	ovary
14702632_1	48 bicalutamide-induced probe sets in LNCaP-androgen receptor cells	34	14702632	Molecular determinants of resistance to antiandrogen therapy
14695344_4	Differentially Expressed Genes of NM-2C5 and M-4A4 Cells Using RAP-Array: Up-regulated in M-4A4	2	14695344	Detection of differentially expressed genes in an isogenic breast metastasis model using RNA arbitrarily primed-polymerase chain reaction coupled with array hybridization (RAP-array)	model system	breast cancer	breast
14695344_2	Genes Identified as Differentially Expressed between NM-2C5 and M-4A4 Cells: Up-regulated in M-4A4	1	14695344	Detection of differentially expressed genes in an isogenic breast metastasis model using RNA arbitrarily primed-polymerase chain reaction coupled with array hybridization (RAP-array)	model system	breast cancer	breast
14695344_1	Genes Identified as Differentially Expressed between NM-2C5 and M-4A4 Cells: Up-regulated in NM-2C5	2	14695344	Detection of differentially expressed genes in an isogenic breast metastasis model using RNA arbitrarily primed-polymerase chain reaction coupled with array hybridization (RAP-array)	model system	breast cancer	breast
14676830_9	Sequences increased in tumours: Structural proteins	6	14676830	Identification of genes associated with tumorigenesis and metastatic potential of hypopharyngeal cancer by microarray analysis	patient samples	Head and neck squamous cell carcinoma	head and neck
12941840_2	Genes regulated by paclitaxel, U0126, or paclitaxel plus U0126: Cluster 2	11	12941840	Transcriptional profiling of targets for combination therapy of lung carcinoma with paclitaxel and mitogen-activated protein/extracellular signal-regulated kinase kinase inhibitor	model system	lung adenocarcinoma	lung
14734464_6	List of 55 genes differentially expressed between responders and nonresponders, grouped by gene function: Signal transduction	16	14734464	Pharmacogenomic analysis of cytogenetic response in chronic myeloid leukemia patients treated with imatinib	patient samples	Chronic Myeloid Leukemia	blood
14973112_6	Genes up-regulated or down-regulated by estradiol (E2, 10 nM) on which ICI and Ral (1 'mu'M) act as antagonists (i.e., reverse the stimulation or suppression of gene expression by E2), but trans-hydroxytamoxifen (TOT; 1'mu'M) acts as a partial agonist/ant	13	14973112	Selective estrogen receptor modulators: discrimination of agonistic versus antagonistic activities by gene expression profiling in breast cancer cells
14973112_5	Genes up-regulated or down-regulated by estradiol (E2, 10 nM) on which ICI and Ral (1 'mu'M) act as antagonists (i.e., reverse the stimulation or suppression of gene expression by E2), but trans-hydroxytamoxifen (TOT; 1'mu'M) acts as a partial agonist/ant	9	14973112	Selective estrogen receptor modulators: discrimination of agonistic versus antagonistic activities by gene expression profiling in breast cancer cells
14973112_2	Genes up-regulated or down-regulated by estradiol (E2; 10 nM) on which ICI, Ral and trans-hydroxytamoxifen (TOT) (1 'mu'M) all act as full or partial antagonists of the E2 response (i.e., reverse the E2 gene stimulation or the E2 gene inhibition) at one o	15	14973112	Selective estrogen receptor modulators: discrimination of agonistic versus antagonistic activities by gene expression profiling in breast cancer cells
14751251_2	Genes up-regulated in Cluster 2	115	14751251	Clinico-molecular study of dedifferentiation in well-differentiated liposarcoma	patient samples	liposarcoma	soft tissue
14749371_9	Selected genes up-regulated in invasive Tif-Fos cells-Apoptosis	6	14749371	Invasion of normal human fibroblasts induced by v-Fos is independent of proliferation, immortalization, and the tumor suppressors p16INK4a and p53	model system	v-FOS expression in human diploid fibroblasts	soft tissue
14749371_6	Selected genes up-regulated in invasive Tif-Fos cells-Signal transduction	15	14749371	Invasion of normal human fibroblasts induced by v-Fos is independent of proliferation, immortalization, and the tumor suppressors p16INK4a and p53	model system	v-FOS expression in human diploid fibroblasts	soft tissue
14749371_5	Selected genes up-regulated in invasive Tif-Fos cells-Membrane receptors	19	14749371	Invasion of normal human fibroblasts induced by v-Fos is independent of proliferation, immortalization, and the tumor suppressors p16INK4a and p53	model system	v-FOS expression in human diploid fibroblasts	soft tissue
14737112_3	Pathway-associated genes regulated by HMGA1: Cholesterol biosynthesis	6	14737112	High-mobility group A1a protein regulates Ras/ERK signaling in MCF-7 human breast cancer cells	model system	breast cancer	breast
14749371_3	Selected genes up-regulated in invasive Tif-Fos cells-ECM	3	14749371	Invasion of normal human fibroblasts induced by v-Fos is independent of proliferation, immortalization, and the tumor suppressors p16INK4a and p53	model system	v-FOS expression in human diploid fibroblasts	soft tissue
14737112_4	Pathway-associated genes regulated by HMGA1: Ras/Erk signaling	9	14737112	High-mobility group A1a protein regulates Ras/ERK signaling in MCF-7 human breast cancer cells	model system	breast cancer	breast
14749371_19	Selected genes down-regulated in invasive Tif-Fos cells-Apoptosis	2	14749371	Invasion of normal human fibroblasts induced by v-Fos is independent of proliferation, immortalization, and the tumor suppressors p16INK4a and p53	model system	v-FOS expression in human diploid fibroblasts	soft tissue
14749371_17	Selected genes down-regulated in invasive Tif-Fos cells-Transcription Factors	11	14749371	Invasion of normal human fibroblasts induced by v-Fos is independent of proliferation, immortalization, and the tumor suppressors p16INK4a and p53	model system	v-FOS expression in human diploid fibroblasts	soft tissue
14749371_15	Selected genes down-regulated in invasive Tif-Fos cells-Membrane receptors	10	14749371	Invasion of normal human fibroblasts induced by v-Fos is independent of proliferation, immortalization, and the tumor suppressors p16INK4a and p53	model system	v-FOS expression in human diploid fibroblasts	soft tissue
14749371_14	Selected genes down-regulated in invasive Tif-Fos cells-Proteolysis	7	14749371	Invasion of normal human fibroblasts induced by v-Fos is independent of proliferation, immortalization, and the tumor suppressors p16INK4a and p53	model system	v-FOS expression in human diploid fibroblasts	soft tissue
14749371_12	Selected genes down-regulated in invasive Tif-Fos cells-Cell motility	7	14749371	Invasion of normal human fibroblasts induced by v-Fos is independent of proliferation, immortalization, and the tumor suppressors p16INK4a and p53	model system	v-FOS expression in human diploid fibroblasts	soft tissue
14749371_11	Selected genes down-regulated in invasive Tif-Fos cells-Cell adhesion	6	14749371	Invasion of normal human fibroblasts induced by v-Fos is independent of proliferation, immortalization, and the tumor suppressors p16INK4a and p53	model system	v-FOS expression in human diploid fibroblasts	soft tissue
14749371_1	Selected genes up-regulated in invasive Tif-Fos cells-Actin cytoskeleton	9	14749371	Invasion of normal human fibroblasts induced by v-Fos is independent of proliferation, immortalization, and the tumor suppressors p16INK4a and p53	model system	v-FOS expression in human diploid fibroblasts	soft tissue
14737114_2	downregulated genes in AFTNs in comparison with STs	12	14737114	Gene expression analysis reveals evidence for inactivation of the TGF-beta signaling cascade in autonomously functioning thyroid nodules	patient samples	autonomously functioning thyroid nodules	thyroid gland
14749371_4	Selected genes up-regulated in invasive Tif-Fos cells-Proteolysis	7	14749371	Invasion of normal human fibroblasts induced by v-Fos is independent of proliferation, immortalization, and the tumor suppressors p16INK4a and p53	model system	v-FOS expression in human diploid fibroblasts	soft tissue
12631577_1	Genes of ‘bin16’	3	12631577	Computational dissection of tissue contamination for identification of colon cancer-specific expression profiles	patient samples	colon cancer	colon
12601020_6	Downregulated Gene Expression by RA Treatment in Weri-Rb-1 Cells: 7 days	18	12601020	Gene expression networks underlying retinoic acid-induced differentiation of human retinoblastoma cells	model system	retinoblastoma	nervous system
12601020_4	Downregulated Gene Expression by RA Treatment in Weri-Rb-1 Cells: 3 hours	2	12601020	Gene expression networks underlying retinoic acid-induced differentiation of human retinoblastoma cells	model system	retinoblastoma	nervous system
12601020_3	Up-regulated Gene Expression by RA Treatment in Weri-Rb-1 Cells: 7 days	24	12601020	Gene expression networks underlying retinoic acid-induced differentiation of human retinoblastoma cells	model system	retinoblastoma	nervous system
12601020_2	Up-regulated Gene Expression by RA Treatment in Weri-Rb-1 Cells: 48 Hours	35	12601020	Gene expression networks underlying retinoic acid-induced differentiation of human retinoblastoma cells	model system	retinoblastoma	nervous system
12601020_1	Up-regulated Gene Expression by RA Treatment in Weri-Rb-1 Cells: 3 Hours	6	12601020	Gene expression networks underlying retinoic acid-induced differentiation of human retinoblastoma cells	model system	retinoblastoma	nervous system
12589032_8	Comparison of gene array and Q-PCR fold changes for the core genes regulated by SAHA in T24 bladder carcinoma cells	5	12589032	Gene expression profiling of multiple histone deacetylase (HDAC) inhibitors: defining a common gene set produced by HDAC inhibition in T24 and MDA carcinoma cell lines	model system	breast cancer, bladder cancer	breast, bladder
12589032_7	Repeat gene array study in T24 bladder carcinoma cells: Down-regulated	4	12589032	Gene expression profiling of multiple histone deacetylase (HDAC) inhibitors: defining a common gene set produced by HDAC inhibition in T24 and MDA carcinoma cell lines	model system	breast cancer, bladder cancer	breast, bladder
12517795_2	Genes regulated by TA - Induced: Signal transduction	2	12517795	Role of apical caspases and glucocorticoid-regulated genes in glucocorticoid-induced apoptosis of pre-B leukemic cells	model system	pre-B leukemia	blood
12589032_5	Summary of changes in gene expression for the core set of HDAC inhibitor regulated genes: Fold Change in T24 Cell Expressionc(Down-regulated)	5	12589032	Gene expression profiling of multiple histone deacetylase (HDAC) inhibitors: defining a common gene set produced by HDAC inhibition in T24 and MDA carcinoma cell lines	model system	breast cancer, bladder cancer	breast, bladder
12589032_3	Summary of changes in gene expression for the core set of HDAC inhibitor regulated genes: Summary of all cell lines (Down-regulated)	5	12589032	Gene expression profiling of multiple histone deacetylase (HDAC) inhibitors: defining a common gene set produced by HDAC inhibition in T24 and MDA carcinoma cell lines	model system	breast cancer, bladder cancer	breast, bladder
12589032_1	PCR primer sets used in Q-PCR analysis	13	12589032	Gene expression profiling of multiple histone deacetylase (HDAC) inhibitors: defining a common gene set produced by HDAC inhibition in T24 and MDA carcinoma cell lines	model system	breast cancer, bladder cancer	breast, bladder
12579322_1	Genes demonstrating a significant change between cell type and treatment with Cisplatin	22	12579322	Gene expression profile of metastatic colon cancer cells resistant to cisplatin-induced apoptosis	model system	colon cancer	colon
12556523_2	Stability of IL-1-inducible mRNAs: Moderately stable mRNAs	23	12556523	Heterogeneity in control of mRNA stability by AU-rich elements	model system	IL-1alpha-stimulated HEK293 cells and T98G cells	nervous system
12556523_1	Stability of IL-1-inducible mRNAs: Unstable mRNAs	32	12556523	Heterogeneity in control of mRNA stability by AU-rich elements	model system	IL-1alpha-stimulated HEK293 cells and T98G cells	nervous system
12517994_1	Gene list of the overexpression region on 3q detected by the EIM	9	12517994	Expression imbalance map: a new visualization method for detection of mRNA expression imbalance regions	patient samples	lung adenocarcinoma	lung
12517795_9	Genes regulated by TA - Induced: Other/unknown	1	12517795	Role of apical caspases and glucocorticoid-regulated genes in glucocorticoid-induced apoptosis of pre-B leukemic cells	model system	pre-B leukemia	blood
12517795_4	Genes regulated by TA - Induced: Kinases	1	12517795	Role of apical caspases and glucocorticoid-regulated genes in glucocorticoid-induced apoptosis of pre-B leukemic cells	model system	pre-B leukemia	blood
12704389_2	genes that concordantly changed after MP alone and after HDMTX+MP	17	12704389	Treatment-specific changes in gene expression discriminate in vivo drug response in human leukemia cells	patient samples	acute lymphoblastic leukemia	blood
12941840_4	Genes regulated by paclitaxel, U0126, or paclitaxel plus U0126: Cluster 4	17	12941840	Transcriptional profiling of targets for combination therapy of lung carcinoma with paclitaxel and mitogen-activated protein/extracellular signal-regulated kinase kinase inhibitor	model system	lung adenocarcinoma	lung
12702587_7	Gene Expression Profiling of Small Cell Lung Cancer Cells: Unknown or other functions	5	12702587	Transcriptional gene expression profiling of small cell lung cancer cells	model system	small cell lung cancer	lung
12702587_5	Gene Expression Profiling of Small Cell Lung Cancer Cells: Development and differentiation	3	12702587	Transcriptional gene expression profiling of small cell lung cancer cells	model system	small cell lung cancer	lung
12702587_4	Gene Expression Profiling of Small Cell Lung Cancer Cells: Signal transduction and proliferation	4	12702587	Transcriptional gene expression profiling of small cell lung cancer cells	model system	small cell lung cancer	lung
12702587_3	Gene Expression Profiling of Small Cell Lung Cancer Cells: Cell adhesion, cytoskeleton, and motility	6	12702587	Transcriptional gene expression profiling of small cell lung cancer cells	model system	small cell lung cancer	lung
12702587_2	Gene Expression Profiling of Small Cell Lung Cancer Cells: Cell cycle and replication	2	12702587	Transcriptional gene expression profiling of small cell lung cancer cells	model system	small cell lung cancer	lung
12702587_1	Gene Expression Profiling of Small Cell Lung Cancer Cells: Tumor suppressors and regulators of apoptosis	2	12702587	Transcriptional gene expression profiling of small cell lung cancer cells	model system	small cell lung cancer	lung
12702575_2	HIF-related genes	11	12702575	Overexpression of the EGFR/FKBP12/HIF-2alpha pathway identified in childhood astrocytomas by angiogenesis gene profiling	patient samples	astrocytoma	nervous system
12700671_1	Genes upregulated in EGFR-overexpressing GBMs	10	12700671	Identification of molecular subtypes of glioblastoma by gene expression profiling	patient samples	glioblastoma	nervous system
12697852_2	Prognostic genes in mesothelioma:	10	12697852	Using gene expression ratios to predict outcome among patients with mesothelioma	patient samples	mesothelioma	Mesothelium
12697852_1	Prognostic genes in mesothelioma: Expressed at relatively higher levels in good-outcome tumors than in poor-outcome tumors	10	12697852	Using gene expression ratios to predict outcome among patients with mesothelioma	patient samples	mesothelioma	Mesothelium
12696063_8	List of the Most Significant Genes and Associated P-Values-11q23 reduced expression	6	12696063	Genome-wide analysis of acute myeloid leukemia with normal karyotype reveals a unique pattern of homeobox gene expression distinct from those with translocation-mediated fusion events	patient samples	acute myeloid leukemia	blood
12696063_5	List of the Most Significant Genes and Associated P-Values-inv(16) overexpression	7	12696063	Genome-wide analysis of acute myeloid leukemia with normal karyotype reveals a unique pattern of homeobox gene expression distinct from those with translocation-mediated fusion events	patient samples	acute myeloid leukemia	blood
12696063_3	List of the Most Significant Genes and Associated P-Values-t(15;17) overexpression	8	12696063	Genome-wide analysis of acute myeloid leukemia with normal karyotype reveals a unique pattern of homeobox gene expression distinct from those with translocation-mediated fusion events	patient samples	acute myeloid leukemia	blood
12696063_10	List of the Most Significant Genes and Associated P-Values-NK reduced expression	2	12696063	Genome-wide analysis of acute myeloid leukemia with normal karyotype reveals a unique pattern of homeobox gene expression distinct from those with translocation-mediated fusion events	patient samples	acute myeloid leukemia	blood
12672912_4	specific genes in PC3 cells treated with 60 mol/L indole-3-carbinol (I3C) or 40 mol/L 3,3 -diindolylmethane (DIM) for 6, 24 or 48 h1,2: Transcription factors, oncogenesis, angiogenesis, other	8	12672912	Gene expression profiles of I3C- and DIM-treated PC3 human prostate cancer cells determined by cDNA microarray analysis	model system	prostate carcinoma	prostate
12672912_3	specific genes in PC3 cells treated with 60 mol/L indole-3-carbinol (I3C) or 40 mol/L 3,3 -diindolylmethane (DIM) for 6, 24 or 48 h1,2: Cell signal transduction pathways	7	12672912	Gene expression profiles of I3C- and DIM-treated PC3 human prostate cancer cells determined by cDNA microarray analysis	model system	prostate carcinoma	prostate
12672912_2	specific genes in PC3 cells treated with 60 mol/L indole-3-carbinol (I3C) or 40 mol/L 3,3 -diindolylmethane (DIM) for 6, 24 or 48 h1,2: Cell growth, cell cycle, apoptosis	11	12672912	Gene expression profiles of I3C- and DIM-treated PC3 human prostate cancer cells determined by cDNA microarray analysis	model system	prostate carcinoma	prostate
12672912_1	specific genes in PC3 cells treated with 60 mol/L indole-3-carbinol (I3C) or 40 mol/L 3,3 -diindolylmethane (DIM) for 6, 24 or 48 h1,2: Phase I and II enzymes	9	12672912	Gene expression profiles of I3C- and DIM-treated PC3 human prostate cancer cells determined by cDNA microarray analysis	model system	prostate carcinoma	prostate
12670911_1	Genes highly correlated with the class distinction of either glioblastoma or anaplastic oligodendroglioma.	19	12670911	Gene expression-based classification of malignant gliomas correlates better with survival than histological classification	patient samples	gliomas, glioblastoma, anaplastic oligodendroglioma	nervous system
12517795_19	Genes regulated by TA - Repressed: Other/unknown	4	12517795	Role of apical caspases and glucocorticoid-regulated genes in glucocorticoid-induced apoptosis of pre-B leukemic cells	model system	pre-B leukemia	blood
12500205_1	Early HCC Up-regulated: Stress response	1	12500205	Expression profiling in multistage hepatocarcinogenesis: identification of HSP70 as a molecular marker of early hepatocellular carcinoma	patient samples	hepatocellular carcinoma	liver
12480690_5	Genes modulated by 2ME2 in MM cells: Ubiquitins and metabolism	10	12480690	Identification of genes regulated by 2-methoxyestradiol (2ME2) in multiple myeloma cells using oligonucleotide arrays	model system	multiple myeloma	blood
12480690_4	Genes modulated by 2ME2 in MM cells: Cytoskeleton/structural	6	12480690	Identification of genes regulated by 2-methoxyestradiol (2ME2) in multiple myeloma cells using oligonucleotide arrays	model system	multiple myeloma	blood
12473593_9	genes overexpressed in ALR tumors: Unknown	1	12473593	RANTES expression is a predictor of survival in stage I lung adenocarcinoma	patient samples	lung adenocarcinoma	lung
12473593_8	genes overexpressed in ALR tumors: Tumor suppressor	1	12473593	RANTES expression is a predictor of survival in stage I lung adenocarcinoma	patient samples	lung adenocarcinoma	lung
12473593_6	genes overexpressed in ALR tumors: Oncogenes/Apoptosis inhibitor	3	12473593	RANTES expression is a predictor of survival in stage I lung adenocarcinoma	patient samples	lung adenocarcinoma	lung
12473593_3	genes overexpressed in ALR tumors: Cell-Cell communication	2	12473593	RANTES expression is a predictor of survival in stage I lung adenocarcinoma	patient samples	lung adenocarcinoma	lung
12473593_13	genes overexpressed in ALR tumors: Cell cycle-related	3	12473593	RANTES expression is a predictor of survival in stage I lung adenocarcinoma	patient samples	lung adenocarcinoma	lung
12517795_3	Genes regulated by TA - Induced: Cell cycle and apoptosis	1	12517795	Role of apical caspases and glucocorticoid-regulated genes in glucocorticoid-induced apoptosis of pre-B leukemic cells	model system	pre-B leukemia	blood
12473593_11	genes overexpressed in ALR tumors: Cytostructural	19	12473593	RANTES expression is a predictor of survival in stage I lung adenocarcinoma	patient samples	lung adenocarcinoma	lung
12500205_14	Progressed HCC Up-regulated: Metabolism	1	12500205	Expression profiling in multistage hepatocarcinogenesis: identification of HSP70 as a molecular marker of early hepatocellular carcinoma	patient samples	hepatocellular carcinoma	liver
12469122_2	Downregulated in metastases	9	12469122	A molecular signature of metastasis in primary solid tumors	patient samples	adenocarcinoma metastases of multiple tumor types	other
12468598_5	specific genes in PC3 cells treated with genistein for 6, 36, or 72 h.: Kinase, Tanscription, Translation	11	12468598	Gene expression profiles of genistein-treated PC3 prostate cancer cells	model system	genistein effects on PC3 cells (prostate cancer)	prostate
12468598_3	specific genes in PC3 cells treated with genistein for 6, 36, or 72 h.: Invasion, Metastasis, and Angiogenesis	12	12468598	Gene expression profiles of genistein-treated PC3 prostate cancer cells	model system	genistein effects on PC3 cells (prostate cancer)	prostate
12468598_2	Gene expression in PC3 cells treated with genistein for 6, 36, or 72 h in cluster 9	41	12468598	Gene expression profiles of genistein-treated PC3 prostate cancer cells	model system	genistein effects on PC3 cells (prostate cancer)	prostate
12460913_3	genes for which expression changes in the early stages of the integration of HPV16, with persistence of the change at completion of integration but without additional change between W12p14 and W12p22: increased	22	12460913	Changes in cervical keratinocyte gene expression associated with integration of human papillomavirus 16	model system	HPV16 gene expression in cervical keratinocytes	uterus
12460913_2	genes that show a consistent and continued change throughout both steps of the integration of Papillomavirus16: decreased	1	12460913	Changes in cervical keratinocyte gene expression associated with integration of human papillomavirus 16	model system	HPV16 gene expression in cervical keratinocytes	uterus
12473593_12	genes overexpressed in ALR tumors: Growth factors/Cell proliferation/Cell differentiation	4	12473593	RANTES expression is a predictor of survival in stage I lung adenocarcinoma	patient samples	lung adenocarcinoma	lung
12517777_1	Functional classification of MSA early-response genes: Cell cycle	6	12517777	Delineation of the molecular basis for selenium-induced growth arrest in human prostate cancer cells by oligonucleotide array	model system	prostate carcinoma	prostate
12517795_18	Genes regulated by TA - Repressed: Lymphocyte-associated proteins	1	12517795	Role of apical caspases and glucocorticoid-regulated genes in glucocorticoid-induced apoptosis of pre-B leukemic cells	model system	pre-B leukemia	blood
12517795_17	Genes regulated by TA - Repressed: Cytoskeleton and adhesion	1	12517795	Role of apical caspases and glucocorticoid-regulated genes in glucocorticoid-induced apoptosis of pre-B leukemic cells	model system	pre-B leukemia	blood
12517795_15	Genes regulated by TA - Repressed: Other enzymes	4	12517795	Role of apical caspases and glucocorticoid-regulated genes in glucocorticoid-induced apoptosis of pre-B leukemic cells	model system	pre-B leukemia	blood
12517795_12	Genes regulated by TA - Repressed: Cell cycle and apoptosis	1	12517795	Role of apical caspases and glucocorticoid-regulated genes in glucocorticoid-induced apoptosis of pre-B leukemic cells	model system	pre-B leukemia	blood
12517795_11	Genes regulated by TA - Repressed: Signal transduction	4	12517795	Role of apical caspases and glucocorticoid-regulated genes in glucocorticoid-induced apoptosis of pre-B leukemic cells	model system	pre-B leukemia	blood
12517795_10	Genes regulated by TA - Repressed: Transcription factors and cofactors	1	12517795	Role of apical caspases and glucocorticoid-regulated genes in glucocorticoid-induced apoptosis of pre-B leukemic cells	model system	pre-B leukemia	blood
12517795_1	Genes regulated by TA - Induced: Transcription factors and cofactors	1	12517795	Role of apical caspases and glucocorticoid-regulated genes in glucocorticoid-induced apoptosis of pre-B leukemic cells	model system	pre-B leukemia	blood
12517790_1	genes deregulated by ERBB2 overexpression in Daoy cells	5	12517790	ERBB2 up-regulates S100A4 and several other prometastatic genes in medulloblastoma	model system	medulloblastoma	nervous system
12517777_9	Functional classification of MSA early-response genes: Signal transduction	1	12517777	Delineation of the molecular basis for selenium-induced growth arrest in human prostate cancer cells by oligonucleotide array	model system	prostate carcinoma	prostate
12517777_7	Functional classification of MSA early-response genes: Transcription factor	2	12517777	Delineation of the molecular basis for selenium-induced growth arrest in human prostate cancer cells by oligonucleotide array	model system	prostate carcinoma	prostate
12517777_6	Functional classification of MSA early-response genes: Tumor suppressor/Growth inhibitor	3	12517777	Delineation of the molecular basis for selenium-induced growth arrest in human prostate cancer cells by oligonucleotide array	model system	prostate carcinoma	prostate
12517777_12	Comparison of expression changes detected by array and Western analyses	1	12517777	Delineation of the molecular basis for selenium-induced growth arrest in human prostate cancer cells by oligonucleotide array	model system	prostate carcinoma	prostate
12500205_12	Progressed HCC Up-regulated: DNA maintenance	1	12500205	Expression profiling in multistage hepatocarcinogenesis: identification of HSP70 as a molecular marker of early hepatocellular carcinoma	patient samples	hepatocellular carcinoma	liver
12517777_10	Functional classification of MSA early-response genes: Cytoskeleton	3	12517777	Delineation of the molecular basis for selenium-induced growth arrest in human prostate cancer cells by oligonucleotide array	model system	prostate carcinoma	prostate
16144925_6	Genes associated with erlotinib treatment in EGFR-negative tumors. Others	7	16144925	Gene expression patterns and profile changes pre- and post-erlotinib treatment in patients with metastatic breast cancer	patient samples	breast cancer	breast
12500205_9	Progressed HCC Up-regulated: Transcription	3	12500205	Expression profiling in multistage hepatocarcinogenesis: identification of HSP70 as a molecular marker of early hepatocellular carcinoma	patient samples	hepatocellular carcinoma	liver
12500205_8	Progressed HCC Up-regulated: Growth factor	2	12500205	Expression profiling in multistage hepatocarcinogenesis: identification of HSP70 as a molecular marker of early hepatocellular carcinoma	patient samples	hepatocellular carcinoma	liver
12500205_7	Early HCC Down-regulated: Unknown function	1	12500205	Expression profiling in multistage hepatocarcinogenesis: identification of HSP70 as a molecular marker of early hepatocellular carcinoma	patient samples	hepatocellular carcinoma	liver
12500205_6	Early HCC Down-regulated: Amyloid related	1	12500205	Expression profiling in multistage hepatocarcinogenesis: identification of HSP70 as a molecular marker of early hepatocellular carcinoma	patient samples	hepatocellular carcinoma	liver
12500205_5	Early HCC Down-regulated: ECM and cell adhesion	2	12500205	Expression profiling in multistage hepatocarcinogenesis: identification of HSP70 as a molecular marker of early hepatocellular carcinoma	patient samples	hepatocellular carcinoma	liver
12500205_4	Early HCC Down-regulated: Immune system	3	12500205	Expression profiling in multistage hepatocarcinogenesis: identification of HSP70 as a molecular marker of early hepatocellular carcinoma	patient samples	hepatocellular carcinoma	liver
12500205_3	Early HCC Up-regulated: DNA repair	1	12500205	Expression profiling in multistage hepatocarcinogenesis: identification of HSP70 as a molecular marker of early hepatocellular carcinoma	patient samples	hepatocellular carcinoma	liver
12500205_2	Early HCC Up-regulated: Signal transduction	3	12500205	Expression profiling in multistage hepatocarcinogenesis: identification of HSP70 as a molecular marker of early hepatocellular carcinoma	patient samples	hepatocellular carcinoma	liver
12500205_19	Progressed HCC Down-regulated: Liver specific	1	12500205	Expression profiling in multistage hepatocarcinogenesis: identification of HSP70 as a molecular marker of early hepatocellular carcinoma	patient samples	hepatocellular carcinoma	liver
12500205_18	Progressed HCC Down-regulated: Metabolism	3	12500205	Expression profiling in multistage hepatocarcinogenesis: identification of HSP70 as a molecular marker of early hepatocellular carcinoma	patient samples	hepatocellular carcinoma	liver
12500205_16	Progressed HCC Down-regulated: Detoxification	4	12500205	Expression profiling in multistage hepatocarcinogenesis: identification of HSP70 as a molecular marker of early hepatocellular carcinoma	patient samples	hepatocellular carcinoma	liver
12704389_3	genes that concordantly change after HDMTX in cell lines and in patients	7	12704389	Treatment-specific changes in gene expression discriminate in vivo drug response in human leukemia cells	patient samples	acute lymphoblastic leukemia	blood
12894236_2	Summary of RA-induced species (Platform Hu8600)	3	12894236	Microarray analysis uncovers retinoid targets in human bronchial epithelial cells	model system	retinoic acid targets in bronchial epithelial cells	lung
12894236_1	Summary of RA-induced species (Platform Hu6800)	11	12894236	Microarray analysis uncovers retinoid targets in human bronchial epithelial cells	model system	retinoic acid targets in bronchial epithelial cells	lung
12894235_2	Representative genes with increased expression in oligodendrogliomas relative to normal white matter	11	12894235	Gene expression profiling identifies molecular subtypes of gliomas	patient samples	glioma	nervous system
12894235_1	Representative genes with increased expression in astrocytomas relative to normal white matter	9	12894235	Gene expression profiling identifies molecular subtypes of gliomas	patient samples	glioma	nervous system
12893766_2	Genes modulated by both PML/RARalpha and PLZF/RARalpha: Up-regulated gene	14	12893766	Comparative analysis of genes regulated by PML/RAR alpha and PLZF/RAR alpha in response to retinoic acid using oligonucleotide arrays	model system	PML/RAR alpha, or PLZF/RAR alpha expression in U937 cells	blood
12874028_8	Unknown function (n = 6)	6	12874028	Molecular phenotype of spontaneously arising 4N (G2-tetraploid) intermediates of neoplastic progression in Barrett's esophagus	model system and patient samples	Barrett's esophagus	esophagus
12874028_6	Cell adhesion (n = 4)	4	12874028	Molecular phenotype of spontaneously arising 4N (G2-tetraploid) intermediates of neoplastic progression in Barrett's esophagus	model system and patient samples	Barrett's esophagus	esophagus
12804633_1	Gene with high expression only in CLL	10	12804633	The distinct gene expression profiles of chronic lymphocytic leukemia and multiple myeloma suggest different anti-apoptotic mechanisms but predict only some differences in phenotype	patient samples	multiple myeloma, chronic lymphocytic leukemia	blood
12874018_1	STS/EST/gene markers examined in the12q13-14 region	7	12874018	Amplification and overexpression of the dual-specificity tyrosine-(Y)-phosphorylation regulated kinase 2 (DYRK2) gene in esophageal and lung adenocarcinomas	patient samples	lung adenocarcinoma	lung
12835720_1	Genes that significantly differ between relapse and diagnosis precursor-B ALL	4	12835720	DNA microarrays for comparison of gene expression profiles between diagnosis and relapse in precursor-B acute lymphoblastic leukemia: choice of technique and purification influence the identification of potential diagnostic markers	patient samples	precursor-B acute lymphoblastic leukemia	blood
12832699_3	Comparison of absolute gene expression levels in NTERA2 stem cells and purified populations of NTERA2-derived neurons: cluster 3	1	12832699	Transcriptional profiling of neuronal differentiation by human embryonal carcinoma stem cells in vitro	model system	differentiation of neurons from pluripotent human stem cells	nervous system
12832699_2	Comparison of absolute gene expression levels in NTERA2 stem cells and purified populations of NTERA2-derived neurons: cluster 2	4	12832699	Transcriptional profiling of neuronal differentiation by human embryonal carcinoma stem cells in vitro	model system	differentiation of neurons from pluripotent human stem cells	nervous system
12827608_4	Genes Specific for “Simplification” Cluster Cases	15	12827608	Gene expression analysis of human soft tissue leiomyosarcomas	patient samples	leiomyosarcoma	uterus
12827608_1	Sarcoma Common Denominator Genes	16	12827608	Gene expression analysis of human soft tissue leiomyosarcomas	patient samples	leiomyosarcoma	uterus
12804633_3	Genes with high expression only in MM	3	12804633	The distinct gene expression profiles of chronic lymphocytic leukemia and multiple myeloma suggest different anti-apoptotic mechanisms but predict only some differences in phenotype	patient samples	multiple myeloma, chronic lymphocytic leukemia	blood
12704389_1	genes that concordantly changed after HDMTX alone and after HDMTX+MP	12	12704389	Treatment-specific changes in gene expression discriminate in vivo drug response in human leukemia cells	patient samples	acute lymphoblastic leukemia	blood
12941840_11	Genes regulated by paclitaxel, U0126, or paclitaxel plus U0126: Cluster 11	6	12941840	Transcriptional profiling of targets for combination therapy of lung carcinoma with paclitaxel and mitogen-activated protein/extracellular signal-regulated kinase kinase inhibitor	model system	lung adenocarcinoma	lung
12941840_10	Genes regulated by paclitaxel, U0126, or paclitaxel plus U0126: Cluster 10	8	12941840	Transcriptional profiling of targets for combination therapy of lung carcinoma with paclitaxel and mitogen-activated protein/extracellular signal-regulated kinase kinase inhibitor	model system	lung adenocarcinoma	lung
12941840_1	Genes regulated by paclitaxel, U0126, or paclitaxel plus U0126: Cluster 1	25	12941840	Transcriptional profiling of targets for combination therapy of lung carcinoma with paclitaxel and mitogen-activated protein/extracellular signal-regulated kinase kinase inhibitor	model system	lung adenocarcinoma	lung
12930383_9	Genes relatively overexpressed in extramedullary plasmacytomas: RNA processing/splicing	6	12930383	Insights into extramedullary tumour cell growth revealed by expression profiling of human plasmacytomas and multiple myeloma	patient samples	multiple myeloma (MM), plasma cell leukaemia (PCL) and extramedullary plasmacytoma (EPC)	blood
12930383_8	Genes relatively overexpressed in extramedullary plasmacytomas: Protein synthesis/degradation	8	12930383	Insights into extramedullary tumour cell growth revealed by expression profiling of human plasmacytomas and multiple myeloma	patient samples	multiple myeloma (MM), plasma cell leukaemia (PCL) and extramedullary plasmacytoma (EPC)	blood
12930383_7	Genes relatively overexpressed in extramedullary plasmacytomas: Metabolism	6	12930383	Insights into extramedullary tumour cell growth revealed by expression profiling of human plasmacytomas and multiple myeloma	patient samples	multiple myeloma (MM), plasma cell leukaemia (PCL) and extramedullary plasmacytoma (EPC)	blood
12930383_6	Genes relatively overexpressed in extramedullary plasmacytomas: DNA repair	4	12930383	Insights into extramedullary tumour cell growth revealed by expression profiling of human plasmacytomas and multiple myeloma	patient samples	multiple myeloma (MM), plasma cell leukaemia (PCL) and extramedullary plasmacytoma (EPC)	blood
12930383_5	Genes relatively overexpressed in extramedullary plasmacytomas: Apoptosis/mitochondria	5	12930383	Insights into extramedullary tumour cell growth revealed by expression profiling of human plasmacytomas and multiple myeloma	patient samples	multiple myeloma (MM), plasma cell leukaemia (PCL) and extramedullary plasmacytoma (EPC)	blood
12930383_4	Genes relatively overexpressed in extramedullary plasmacytomas: Transport	7	12930383	Insights into extramedullary tumour cell growth revealed by expression profiling of human plasmacytomas and multiple myeloma	patient samples	multiple myeloma (MM), plasma cell leukaemia (PCL) and extramedullary plasmacytoma (EPC)	blood
12930383_3	Genes relatively overexpressed in extramedullary plasmacytomas: Transcriptional regulation/DNA binding	14	12930383	Insights into extramedullary tumour cell growth revealed by expression profiling of human plasmacytomas and multiple myeloma	patient samples	multiple myeloma (MM), plasma cell leukaemia (PCL) and extramedullary plasmacytoma (EPC)	blood
12907629_2	stroma-poor tumors	55	12907629	Genome-wide analysis of gene expression associated with MYCN in human neuroblastoma	model system and patient samples	neuroblastoma	nervous system
12930383_19	Genes relatively decreased in extramedullary plasmacytomas: Other/unknown	19	12930383	Insights into extramedullary tumour cell growth revealed by expression profiling of human plasmacytomas and multiple myeloma	patient samples	multiple myeloma (MM), plasma cell leukaemia (PCL) and extramedullary plasmacytoma (EPC)	blood
12909484_1	Genes differentially expressed between leiomyomata and myometrium: Down-regulated	41	12909484	Distinctive proliferative phase differences in gene expression in human myometrium and leiomyomata	patient samples	leiomyoma	uterus
12930383_17	Genes relatively decreased in extramedullary plasmacytomas: Structural	5	12930383	Insights into extramedullary tumour cell growth revealed by expression profiling of human plasmacytomas and multiple myeloma	patient samples	multiple myeloma (MM), plasma cell leukaemia (PCL) and extramedullary plasmacytoma (EPC)	blood
12930383_16	Genes relatively decreased in extramedullary plasmacytomas: RNA processing/splicing	4	12930383	Insights into extramedullary tumour cell growth revealed by expression profiling of human plasmacytomas and multiple myeloma	patient samples	multiple myeloma (MM), plasma cell leukaemia (PCL) and extramedullary plasmacytoma (EPC)	blood
12930383_15	Genes relatively decreased in extramedullary plasmacytomas: Transport	7	12930383	Insights into extramedullary tumour cell growth revealed by expression profiling of human plasmacytomas and multiple myeloma	patient samples	multiple myeloma (MM), plasma cell leukaemia (PCL) and extramedullary plasmacytoma (EPC)	blood
12930383_14	Genes relatively decreased in extramedullary plasmacytomas: Transcriptional regulation/DNA binding	12	12930383	Insights into extramedullary tumour cell growth revealed by expression profiling of human plasmacytomas and multiple myeloma	patient samples	multiple myeloma (MM), plasma cell leukaemia (PCL) and extramedullary plasmacytoma (EPC)	blood
12930383_13	Genes relatively decreased in extramedullary plasmacytomas: Signalling	14	12930383	Insights into extramedullary tumour cell growth revealed by expression profiling of human plasmacytomas and multiple myeloma	patient samples	multiple myeloma (MM), plasma cell leukaemia (PCL) and extramedullary plasmacytoma (EPC)	blood
12930383_12	Genes relatively decreased in extramedullary plasmacytomas: Extracellular matrix/adhesion	3	12930383	Insights into extramedullary tumour cell growth revealed by expression profiling of human plasmacytomas and multiple myeloma	patient samples	multiple myeloma (MM), plasma cell leukaemia (PCL) and extramedullary plasmacytoma (EPC)	blood
12930383_11	Genes relatively overexpressed in extramedullary plasmacytomas: Other/unknown	32	12930383	Insights into extramedullary tumour cell growth revealed by expression profiling of human plasmacytomas and multiple myeloma	patient samples	multiple myeloma (MM), plasma cell leukaemia (PCL) and extramedullary plasmacytoma (EPC)	blood
12930383_10	Genes relatively overexpressed in extramedullary plasmacytomas: Structural	7	12930383	Insights into extramedullary tumour cell growth revealed by expression profiling of human plasmacytomas and multiple myeloma	patient samples	multiple myeloma (MM), plasma cell leukaemia (PCL) and extramedullary plasmacytoma (EPC)	blood
12925142_4	Selected genes up-regulated by rebamipide administration of HPE-stimulated MKN45 cells	9	12925142	The effect of rebamipide on Helicobacter pylori extract-mediated changes of gene expression in gastric epithelial cells	model system	gastric cancer	stomach
12925142_3	Selected genes down-regulated by rebamipide administration of HPE-stimulated MKN45 cells	14	12925142	The effect of rebamipide on Helicobacter pylori extract-mediated changes of gene expression in gastric epithelial cells	model system	gastric cancer	stomach
12743326_1	Genes whose expression is up-regulated in KCL22/SR cells	1	12743326	Analysis of gene expression profiles in an imatinib-resistant cell line, KCL22/SR	model system	Chronic Myeloid Leukemia	blood
12782592_1	Genes most commonly downregulated in FTC	58	12782592	Caveolin-1 and caveolin-2,together with three bone morphogenetic protein-related genes, may encode novel tumor suppressors down-regulated in sporadic follicular thyroid carcinogenesis	patient samples	follicular thyroid carcinoma	thyroid gland
12759929_1	differential Expression of 8p Transcripts	28	12759929	Haploinsufficiency and reduced expression of genes localized to the 8p chromosomal region in human prostate tumors	patient samples	prostate carcinoma	prostate
12759252_2	Difference of Gene Expression Level in HCC Compared with Normal Liver: Most overexpressed genes in hepatocellular carcinoma	3	12759252	Down-regulation of growth arrest DNA damage-inducible gene 45beta expression is associated with human hepatocellular carcinoma	model system	hepatocellular carcinoma	liver
12759252_1	Difference of Gene Expression Level in HCC Compared with Normal Liver: Least expressed genes in hepatocellular carcinoma	2	12759252	Down-regulation of growth arrest DNA damage-inducible gene 45beta expression is associated with human hepatocellular carcinoma	model system	hepatocellular carcinoma	liver
12750249_6	Common targets of p63: Receptors	5	12750249	DeltaNp63alpha and TAp63alpha regulate transcription of genes with distinct biological functions in cancer and development	model system	TAp63alpha and DeltaNp63alpha expression in Saos2 cells	soft tissue
12750249_5	Common targets of p63: Transcription factors	4	12750249	DeltaNp63alpha and TAp63alpha regulate transcription of genes with distinct biological functions in cancer and development	model system	TAp63alpha and DeltaNp63alpha expression in Saos2 cells	soft tissue
12750249_4	Common targets of p63: Oncogene/TSG	12	12750249	DeltaNp63alpha and TAp63alpha regulate transcription of genes with distinct biological functions in cancer and development	model system	TAp63alpha and DeltaNp63alpha expression in Saos2 cells	soft tissue
12750249_3	Common targets of p63: Signal transduction	10	12750249	DeltaNp63alpha and TAp63alpha regulate transcription of genes with distinct biological functions in cancer and development	model system	TAp63alpha and DeltaNp63alpha expression in Saos2 cells	soft tissue
12750249_2	Common targets of p63: DNA repair	1	12750249	DeltaNp63alpha and TAp63alpha regulate transcription of genes with distinct biological functions in cancer and development	model system	TAp63alpha and DeltaNp63alpha expression in Saos2 cells	soft tissue
12804633_2	Genes with low expression only in CLL	11	12804633	The distinct gene expression profiles of chronic lymphocytic leukemia and multiple myeloma suggest different anti-apoptotic mechanisms but predict only some differences in phenotype	patient samples	multiple myeloma, chronic lymphocytic leukemia	blood
12743326_2	Genes whose expression is down-regulated in KCL22/SR cells	2	12743326	Analysis of gene expression profiles in an imatinib-resistant cell line, KCL22/SR	model system	Chronic Myeloid Leukemia	blood
12738793_1	Comparison of the gene expression of the FAK-Src-p130CAS-Crk pathway components between the Du145-Mock and Du145-CD82 transfectant cells	11	12738793	Requirement of the p130CAS-Crk coupling for metastasis suppressor KAI1/CD82-mediated inhibition of cell migration	model system	prostate carcinoma	prostate
12738736_1	Up-regulated in carcinoma	51	12738736	Classification of follicular thyroid tumors by molecular signature: results of gene profiling	patient samples	thyroid follicular tumor	thyroid gland
12716427_7	Gene expression changes identified: Other	3	12716427	Co-ordinate transcriptional regulation of dopamine synthesis genes by alpha-synuclein in human neuroblastoma cell lines	model system	neuroblastoma, Parkinsons disease	nervous system
12716427_5	Gene expression changes identified: Secreted proteins	1	12716427	Co-ordinate transcriptional regulation of dopamine synthesis genes by alpha-synuclein in human neuroblastoma cell lines	model system	neuroblastoma, Parkinsons disease	nervous system
12716427_2	Gene expression changes identified: Transcription factor	2	12716427	Co-ordinate transcriptional regulation of dopamine synthesis genes by alpha-synuclein in human neuroblastoma cell lines	model system	neuroblastoma, Parkinsons disease	nervous system
12716427_1	Gene expression changes identified: Apoptosis/cell cycle	2	12716427	Co-ordinate transcriptional regulation of dopamine synthesis genes by alpha-synuclein in human neuroblastoma cell lines	model system	neuroblastoma, Parkinsons disease	nervous system
12704389_4	genes that concordantly changed after MP in cell lines and in patients	23	12704389	Treatment-specific changes in gene expression discriminate in vivo drug response in human leukemia cells	patient samples	acute lymphoblastic leukemia	blood
12750249_1	Common targets of p63: Cell cycle	5	12750249	DeltaNp63alpha and TAp63alpha regulate transcription of genes with distinct biological functions in cancer and development	model system	TAp63alpha and DeltaNp63alpha expression in Saos2 cells	soft tissue
12791645_7	most differentially expressed genes in a comparison of N-ras–activating mutation and stroma response: Up-regulated	24	12791645	Gene profiling of a myeloma cell line reveals similarities and unique signatures among IL-6 response, N-ras-activating mutations, and coculture with bone marrow stromal cells	model system	multiple myeloma	blood
12796364_9	Gene expression changes in DCs cultured with GM-CSF + IFN-alpha-2b versus GM-CSF + IL-4: Toll Pathway	3	12796364	Gene expression profiling and functional activity of human dendritic cells induced with IFN-alpha-2b: implications for cancer immunotherapy	model system	dendritic cells	blood
12796364_8	Gene expression changes in DCs cultured with GM-CSF + IFN-alpha-2b versus GM-CSF + IL-4: TNF Family	7	12796364	Gene expression profiling and functional activity of human dendritic cells induced with IFN-alpha-2b: implications for cancer immunotherapy	model system	dendritic cells	blood
12796364_6	Gene expression changes in DCs cultured with GM-CSF + IFN-alpha-2b versus GM-CSF + IL-4: Costimulatory and Adhesion Molecules	6	12796364	Gene expression profiling and functional activity of human dendritic cells induced with IFN-alpha-2b: implications for cancer immunotherapy	model system	dendritic cells	blood
12796364_5	Gene expression changes in DCs cultured with GM-CSF + IFN-alpha-2b versus GM-CSF + IL-4: Ag uptake and Presentaion	11	12796364	Gene expression profiling and functional activity of human dendritic cells induced with IFN-alpha-2b: implications for cancer immunotherapy	model system	dendritic cells	blood
12796364_4	Gene expression changes in DCs cultured with GM-CSF + IFN-alpha-2b versus GM-CSF + IL-4: Interleukin Receptors	5	12796364	Gene expression profiling and functional activity of human dendritic cells induced with IFN-alpha-2b: implications for cancer immunotherapy	model system	dendritic cells	blood
12796364_3	Gene expression changes in DCs cultured with GM-CSF + IFN-alpha-2b versus GM-CSF + IL-4: Interleukins	5	12796364	Gene expression profiling and functional activity of human dendritic cells induced with IFN-alpha-2b: implications for cancer immunotherapy	model system	dendritic cells	blood
12796364_10	Gene expression changes in DCs cultured with GM-CSF + IFN-alpha-2b versus GM-CSF + IL-4: Miscellaneous	2	12796364	Gene expression profiling and functional activity of human dendritic cells induced with IFN-alpha-2b: implications for cancer immunotherapy	model system	dendritic cells	blood
12796364_1	Gene expression changes in DCs cultured with GM-CSF + IFN-alpha-2b versus GM-CSF + IL-4: Chemokine receptors	4	12796364	Gene expression profiling and functional activity of human dendritic cells induced with IFN-alpha-2b: implications for cancer immunotherapy	model system	dendritic cells	blood
12782787_10	Genes underexpressed in cell lines, compared to primary tumors	97	12782787	Expression profiles of acute lymphoblastic and myeloblastic leukemias with ALL-1 rearrangements	patient samples	acute lymphoblastic leukemia, acute myeloid leukemia	blood
12791645_10	genes distinguish mutant N-Ras transfectants from all other treatments: Down-regulated	16	12791645	Gene profiling of a myeloma cell line reveals similarities and unique signatures among IL-6 response, N-ras-activating mutations, and coculture with bone marrow stromal cells	model system	multiple myeloma	blood
12782787_8	Genes intersecting (common to) t(4;11) ALLs vs. CD10- ALLs and pre-B and T cell ALLs vs. CD10- ALLs: Underexpressed	5	12782787	Expression profiles of acute lymphoblastic and myeloblastic leukemias with ALL-1 rearrangements	patient samples	acute lymphoblastic leukemia, acute myeloid leukemia	blood
12782787_7	Genes intersecting (common to) t(4;11) ALLs vs. CD10- ALLs and pre-B and T cell ALLs vs. CD10- ALLs: Overexpressed	14	12782787	Expression profiles of acute lymphoblastic and myeloblastic leukemias with ALL-1 rearrangements	patient samples	acute lymphoblastic leukemia, acute myeloid leukemia	blood
12941840_3	Genes regulated by paclitaxel, U0126, or paclitaxel plus U0126: Cluster 3	8	12941840	Transcriptional profiling of targets for combination therapy of lung carcinoma with paclitaxel and mitogen-activated protein/extracellular signal-regulated kinase kinase inhibitor	model system	lung adenocarcinoma	lung
12791645_9	genes distinguish mutant N-Ras transfectants from all other treatments: Up-regulated	20	12791645	Gene profiling of a myeloma cell line reveals similarities and unique signatures among IL-6 response, N-ras-activating mutations, and coculture with bone marrow stromal cells	model system	multiple myeloma	blood
